# Supplementary material for: Alterations in gastric and gut microbiota following sleeve gastrectomy in high-fat diet-induced obese rats
Source: Sci Rep. 2023 Dec 2;13:21294. doi: 10.1038/s41598-023-48718-w (PMC10693561; doi:10.1038/s41598-023-48718-w)
Supplement: Supplementary file 2 — Supplementary Tables. [file 41598_2023_48718_MOESM2_ESM.xlsx]

## Sheet: Supplementary Table 1
Supplementary Table 1. The 16S metagenome sequencing data summary and sample information
Sample-id	Yield	Reads	GC(%)	Q20(%)	Q30(%)		Sample-id	Input	Filtered	Percentage of input passed filter	Denoised	Merged	Percentage of input merged	Non-chimeric	Percentage of input non-chimeric	Analysis	Donor	Filtering	Diet	sampling-site	group_type
RatG.T06	27963502	92902	48.5	68.28	58.57		RatG.T06	46451	15673	33.74	15216	14843	31.95	14148	30.46	success	T06	N	HFD	Gastric tissue	HFD_G
RatG.T15	40076344	133144	45.69	62.43	53.37		RatG.T15	66572	11816	17.75	11167	10403	15.63	10182	15.29	success	T15	N	HFD	Gastric tissue	HFD_G
RatG.T18	6397454	21254	49.16	69.2	58.2		RatG.T18	10627	3648	34.33	3321	2913	27.41	2905	27.34	success	T18	N	HFD	Gastric tissue	HFD_G
RatG.T26	59236800	196800	48.17	67.72	58.91		RatG.T26	98400	29004	29.48	28332	27671	28.12	27008	27.45	success	T26	N	NCD	Gastric tissue	NCD_G
RatG.T28	36996512	122912	46.56	59.01	49.84		RatG.T28	61456	6943	11.3	6503	6123	9.96	6025	9.8	success	T28	N	NCD	Gastric tissue	NCD_G
RatG.T29	67727408	225008	45.6	56.4	47.46		RatG.T29	112504	3821	3.4	3107	2764	2.46	2730	2.43	success	T29	N	NCD	Gastric tissue	NCD_G
RatG.T31	10873926	36126	49.9	69.8	58.09		RatG.T31	18063	6911	38.26	6552	6092	33.73	6031	33.39	success	T31	N	NCD	Gastric tissue	NCD_G
RatG.T32	71518202	237602	51.83	83.76	74.31		RatG.T32	118801	82320	69.29	81743	79765	67.14	71953	60.57	success	T32	N	NCD	Gastric tissue	NCD_G
RatG.T33	80108140	266140	51.9	84.44	75.21		RatG.T33	133070	93086	69.95	92560	90120	67.72	79935	60.07	success	T33	N	NCD	Gastric tissue	NCD_G
RatG.T34	44812278	148878	45.69	58.36	49.19		RatG.T34	74439	7803	10.48	7154	6686	8.98	6388	8.58	success	T34	N	HFD	Gastric tissue	HFD_G
RatG.T37	42474712	141112	46.53	59.26	49.98		RatG.T37	70556	8624	12.22	7282	6578	9.32	6520	9.24	success	T37	N	HFD	Gastric tissue	HFD_G
RatG.T38	58762424	195224	46.95	60.92	52.5		RatG.T38	97612	8323	8.53	6567	5330	5.46	4043	4.14	success	T38	N	sHFD	Gastric tissue	sHFD_G
RatG.T39	5241012	17412	49.12	67.75	55.95		RatG.T39	8706	2762	31.73	2461	2021	23.21	2017	23.17	success	T39	N	HFD	Gastric tissue	HFD_G
RatG.T42	54519528	181128	49.1	73.87	64.82		RatG.T42	90564	40981	45.25	40098	38953	43.01	37785	41.72	success	T42	N	sHFD	Gastric tissue	sHFD_G
RatG.T43	30458190	101190	48.8	70.54	61.44		RatG.T43	50595	19100	37.75	18240	16931	33.46	15650	30.93	success	T43	N	NCD	Gastric tissue	NCD_G
RatG.T44	58201962	193362	51.58	83.36	74.07		RatG.T44	96681	64599	66.82	64161	62876	65.03	49843	51.55	success	T44	N	NCD	Gastric tissue	NCD_G
RatG.T45	61062666	202866	52.45	84.24	74.28		RatG.T45	101433	69394	68.41	68850	66934	65.99	52067	51.33	success	T45	N	NCD	Gastric tissue	NCD_G
RatG.T52	46010258	152858	46.07	63.55	54.44		RatG.T52	76429	15758	20.62	15099	13877	18.16	13654	17.86	success	T52	N	sHFD	Gastric tissue	sHFD_G
RatG.T54	24187758	80358	47.25	72.69	63.1		RatG.T54	40179	17193	42.79	16661	15764	39.23	15593	38.81	success	T54	N	sHFD	Gastric tissue	sHFD_G
RatG.T55	58234470	193470	50.55	80.29	71.03		RatG.T55	96735	59053	61.05	58511	56678	58.59	52945	54.73	success	T55	N	NCD	Gastric tissue	NCD_G
RatG.T57	50342852	167252	46.93	64.31	55.1		RatG.T57	83626	19809	23.69	19091	18376	21.97	17719	21.19	success	T57	N	HFD	Gastric tissue	HFD_G
RatG.T64	47855990	158990	45.35	66.34	57.33		RatG.T64	79495	21603	27.18	20906	20047	25.22	19538	24.58	success	T64	N	HFD	Gastric tissue	HFD_G
RatG.T65	19433764	64564	46.56	59.12	50.63		RatG.T65	32282	2884	8.93	2407	2189	6.78	2141	6.63	success	T65	N	HFD	Gastric tissue	HFD_G
RatG.T66	47030648	156248	46.08	62.94	53.79		RatG.T66	78124	16237	20.78	15484	14388	18.42	14160	18.13	success	T66	N	sHFD	Gastric tissue	sHFD_G
RatS.T06	46172798	153398	54.62	88.15	77.94		RatS.T06	76699	58715	76.55	56110	45189	58.92	23524	30.67	success	T06	N	HFD	Fecal	HFD_F
RatS.T15	58415672	194072	54.47	89.91	80.61		RatS.T15	97036	78389	80.78	76646	65736	67.74	27904	28.76	success	T15	N	HFD	Fecal	HFD_F
RatS.T18	52496206	174406	53.84	89.54	80.16		RatS.T18	87203	69742	79.98	67368	57089	65.47	27617	31.67	success	T18	N	HFD	Fecal	HFD_F
RatS.T26	42620998	141598	53.91	88.86	79.2		RatS.T26	70799	56091	79.23	53523	45514	64.29	32423	45.8	success	T26	N	NCD	Fecal	NCD_F
RatS.T28	49527744	164544	54.17	89.53	79.91		RatS.T28	82272	66317	80.61	62870	51802	62.96	34556	42	success	T28	N	NCD	Fecal	NCD_F
RatS.T29	43912890	145890	53.81	89.75	80.23		RatS.T29	72945	58767	80.56	55376	44386	60.85	29411	40.32	success	T29	N	NCD	Fecal	NCD_F
RatS.T31	49453096	164296	53.74	90.05	80.6		RatS.T31	82148	66862	81.39	63203	51872	63.14	33380	40.63	success	T31	N	NCD	Fecal	NCD_F
RatS.T32	39066188	129788	53.84	89.31	80.01		RatS.T32	64894	52316	80.62	50197	44014	67.82	31387	48.37	success	T32	N	NCD	Fecal	NCD_F
RatS.T33	45167458	150058	53.6	89.95	80.8		RatS.T33	75029	61431	81.88	58512	50100	66.77	34084	45.43	success	T33	N	NCD	Fecal	NCD_F
RatS.T34	48731900	161900	54.15	90.74	81.82		RatS.T34	80950	67591	83.5	66354	60016	74.14	26372	32.58	success	T34	N	HFD	Fecal	HFD_F
RatS.T37	42974372	142772	52.18	80.91	71.67		RatS.T37	71386	42647	59.74	41447	36947	51.76	19119	26.78	success	T37	N	HFD	Fecal	HFD_F
RatS.T38	49767340	165340	54.85	86.89	76.35		RatS.T38	82670	61297	74.15	59500	52479	63.48	28046	33.93	success	T38	N	sHFD	Fecal	sHFD_F
RatS.T39	40872790	135790	54.03	88.22	78.24		RatS.T39	67895	52738	77.68	51632	46274	68.16	17884	26.34	success	T39	N	HFD	Fecal	HFD_F
RatS.T42	48649426	161626	55.13	90.28	80.96		RatS.T42	80813	66574	82.38	64258	56758	70.23	29378	36.35	success	T42	N	sHFD	Fecal	sHFD_F
RatS.T43	35041818	116418	54.03	89.06	78.59		RatS.T43	58209	46352	79.63	44143	36037	61.91	20675	35.52	success	T43	N	NCD	Fecal	NCD_F
RatS.T44	39001172	129572	53.81	90.22	80.91		RatS.T44	64786	53168	82.07	50211	40109	61.91	21977	33.92	success	T44	N	NCD	Fecal	NCD_F
RatS.T45	42107492	139892	54.09	89.62	79.76		RatS.T45	69946	55974	80.02	53101	40152	57.4	20335	29.07	success	T45	N	NCD	Fecal	NCD_F
RatS.T52	49867272	165672	54.07	89.33	79.59		RatS.T52	82836	66268	80	65104	59955	72.38	41870	50.55	success	T52	N	sHFD	Fecal	sHFD_F
RatS.T54	27558958	91558	49.94	71	61.05		RatS.T54	45779	17653	38.56	16972	15290	33.4	11539	25.21	success	T54	N	sHFD	Fecal	sHFD_F
RatS.T55	27713070	92070	54.03	87.81	76.81		RatS.T55	46035	34537	75.02	32444	26437	57.43	17863	38.8	success	T55	N	NCD	Fecal	NCD_F
RatS.T57	47155864	156664	54.66	90.02	80.59		RatS.T57	78332	63487	81.05	61667	54278	69.29	25320	32.32	success	T57	N	HFD	Fecal	HFD_F
RatS.T62	32697028	108628	50.99	75.13	65.91		RatS.T62	54314	25156	46.32	24184	21392	39.39	13400	24.67	success	T62	N	HFD	Fecal	HFD_F
RatS.T64	31970414	106214	53.61	86.11	76.23		RatS.T64	53107	38044	71.64	37211	33173	62.46	15094	28.42	success	T64	N	HFD	Fecal	HFD_F
RatS.T65	62622448	208048	54.39	90.24	80.98		RatS.T65	104024	84918	81.63	83263	74249	71.38	30972	29.77	success	T65	N	HFD	Fecal	HFD_F
RatS.T66	46043368	152968	54.44	89.9	80.53		RatS.T66	76484	62044	81.12	60470	52890	69.15	25844	33.79	success	T66	N	sHFD	Fecal	sHFD_F
Yield: Sequencing production volume							Input: Input read count
Reads: Sequencing production read count							Filtered: Filtered read count
GC(%): Guanine and Cytosine base ratio in the decoded sequence							Percentage of input passed filter: The ratio of filtered reads to input reads, in percentage (%)
Q20(%): A quality score of 20 (Q20) represents an error rate of 1 in 100 with a corresponding call accuracy of 99%.							Denoised: Denoised read count
Q30(%): A quality score of 30 (Q30) represents an error rate of 1 in 1000 with a corresponding call accuracy of 99.9%.							Merged: Paired-end merged read count
							Percentage of input merged: The percentage of used paired-end merged read counts in relation to the input reads, in percentage (%)
							Non-chimeric: Read count after removal of chimeric reads
							Percentage of input non-chimeric: The percentage of non-chimeric read counts in relation to the input reads, in percentage (%)
							Analysis: Analyzability (Success/Failure)
							NCD : Normal control group, HFD : High Fat Diet treatment Group, sHFD : gestrectomy after high fat diet group
							NCD_G : Gastric derived microbiota in normal chow diet group
							NCD_F : Fecal derived microbiota in normal chow diet group
							HFD_G : Gastric derived microbiota in high-fat diet group
							HFD_F : Fecal derived microbiota in high-fat diet group
							sHFD_G : Gastric derived microbiota in HFD-induced obese rats that underwent sleeve gastrectomy group
							sHFD_F : Fecal derived microbiota in HFD-induced obese rats that underwent sleeve gastrectomy group

## Sheet: Supplementary Table 2
Supplementary Table 2. The clinical parameter using blood test in this study
Parameter	Parameter_value
GLU	glucose (mg/dL)
GIP	GIP (pg/mL)
Glucagon	glucagon (pg/mL)
Insulin	insulin (pg/mL)
Leptin	leptin (pg/mL)
PYY	PYY (pg/mL)
ALT	ALT (U/L)
AST	AST (U/L)
GGT	GGT (U/L)
TG	TG (mg/dL)
HDL	HDL (mg/dL)
LDL	LDL(mg/dL)
BW	weight (g)
Diet	diet (g)

## Sheet: Supplementary Table 3
Supplementary Table 3. The clinical raw data in respective group
GROUP	ID	GLU_pre	GLU_0min	GLU_15min	GLU_30min	GLU_60min	GLU_90min	GLU_120min	GIP	Glucagon	Insulin	Leptin	PYY	BW_1W	Diet__1W	BW_2W	Diet__2W	BW_3W	Diet__3W	BW_4W	Diet__4W	BW_5W	Diet__5W	BW_6W	Diet__6W	BW_7W	Diet__7W	BW_8W	Diet__8W	BW_9W	Diet__9W	BW_10W	Diet__10W	BW_11W	Diet__11W	BW_12W	Diet__12W	BW_13W	Diet__13W	BW_14W	Diet__14W
NCD	T26	72	97	187	157	160	151	141	24.07	124.33	3661	1858	91.53	363.5	69	404	148	430	165	447	181	475	183	489.5	220	501	185	504	160	529	210	543.5	155	549.5	169	547.5	176	562.5	207	555.5	152
NCD	T28	80	96	150	144	162	128	117	34.26	173.93	5437	1701	125.69	370.5	72	408	169	445	169	459.5	169	481.5	173	492	181	511.5	175	516.5	161	532.5	200	542.5	139	541.5	176	545	181	556.5	151	552.5	157
NCD	T29	89	102	186	178	188	151	136	31.01	164.39	943.26	1223	131.75	376.5	72	419.5	169	445.5	169	479.5	169	509	173	542.5	181	559.5	175	571	161	584.5	200	607	139	622	176	630	181	644.5	151	636.5	157
NCD	T31	97	101	150	191	148	131	114	35.91	143.29	4022	2645	118.26	361.5	107	403.5	158	447	177	476	181	493.5	151	514	207	536	174	549	149	566	143	582.5	147	587	148	601.5	170	607.5	161	608	111
NCD	T32	89	119	187	141	127	115	109	33.65	150.21	4950	1651	125.61	345.5	100	378.5	149	404.5	156	421	157	435.5	140	450	182	467	181	479	139	487	144	500.5	140	503	137	513	152	526	151	527.5	99
NCD	T33	83	118	161	142	132	114	105	40.64	198.99	3882	3599	119.64	357.5	100	399	149	441.5	156	470.5	157	489.5	140	506	182	523	181	536.5	139	552	144	566	140	573	137	588.5	152	591.5	151	593.5	99
NCD	T43	91	92	121	137	167	144	120	23.17	104.41	4642	2943	81.15	395	78	444	156.5	485.5	213.5	514.5	178.5	549	173	561	177	594	172	595	120	613.5	224	636	185	648.5	156	657.5	144	672	114	659	125
NCD	T44	82	91	140	139	155	132	105	17.19	90.84	1621	1826	72.62	383.5	78	423.5	157	461.5	214	499	179	532	173	539.5	177	570.5	172	565	120	576.5	224	597	185	612.5	156	614	144	628	114	613.5	125
NCD	T45	76	85	135	143	179	151	116	72.95	157.84	1392	4259	96.09	413.5	90	461.5	185	503	244	539	202	573	187	613.5	199	632	181	602.5	76	639	254	671	214	691.5	190	700.5	154	724	141	713.5	140
NCD	T55	95	95	141	163	152	132	114	34.83	154.47	7997	2686	114.62	388.5	83	443.5	190	471	153	511.5	127	542	176	567	153	584	166	581	151	603	174	626.5	172	638.5	190	655.5	141	655.5	161	664	144
HFD	T6	96	123	166	218	190	180	172	20.54	32.24	1209	4088	68.39	342	77	417	181	472	167	502.5	160	540.5	139	578	176	608.5	153	635.5	150	651.5	130	642	n/d	648.5		673	157	699.5	150	714.5	96
HFD	T15	101	148	185	208	230	171	152	19.87	70.87	1605	2172	50.17	365.5	100	418	164	459	155	489.5	150	524	145	554.5	141	577.5	150	603	118	610.5	n/d	630	125	646	138	670	161	679.5	113	681.5	105
HFD	T18	95	121	174	231	192	165	153	29.04	116.63	2265	6874	86.44	383.5	100	449.5	180	491	170	536.5	176	573	166	587.5	150	626.5	164	641.5	113	652.5		661.5	126	701	166	717	120	725.5	123	729.5	94
HFD	T34	95	111	286	179	165	167	153	42.39	86.39	1793	8356	149.66	377.5	100	445	182	478.5	150	538	174	569.5	143	604	193	635.5	159	657	139	676.5	144	698	131	716	142	733.5	155	749	156	762	105
HFD	T37	83	90	178	224	189	146	131	66.74	115.42	1078	9118	102.69	371.5	100	444.5	180	492	150	536	161	561	134	596	170	628	141	654	125	685	140	706	125	726	145	748	141	772.5	163	792	105
HFD	T39	106	105	166	242	183	162	136	52.13	119.82	2172	6258	89.77	373.5	100	423	192	483	150	538.5	144	574	123	606	168	631	135	655	127	679	129	688	104	696.5	100	709	124	725.5	138	741	99
HFD	T57	90	151	211	233	202	149	143	40.56	176.7	2860	5711	130.67	361	100	437	197	490.5	133	539.5	118	586.5	150	622.5	151	646	145	663.5	121	683	98	709	146	736	143	760	150	780.5	152	791	155
HFD	T62	93	121	181	200	220	183	143	27.04	113.97	5629	5974	100.85	400.5	89	455.5	160	502	177	547.5	169	582.5	149	613	147	635	126	659	139	652	123	660.5	113	680	125	699.5	133	710	145	732	149
HFD	T64	95	113	161	234	178	175	137	59.54	184.8	1638	9510	161.37	402	78	456.5	147	513	153	601.5	155	592.5	142	620.5	134	643	120	663.5	125	687	148	705	132	721	135	730	102	747.5	137	763	138
HFD	T65	88	143	167	233	183	159	142	32.96	197.4	2099	7014	139.46	383.5	78	434	147	484	153	575	155	557.5	142	580	134	603.5	120	626	125	643.5	148	663.5	132	684	135	696.5	102	714.5	137	731.5	138
sHFD	T38	91	92	144	169	148	117	110	42.37	214.51	3999	4030	125.37	355	100	418.5	192	445.5	150	493	144	518	123	552.5	168	574	135	586.5	127	609	129	596.5	n/d	512	n/d	502	87	547.5	132	554.5	99
sHFD	T42	81	89	178	165	155	138	115	43.35	152.82	1108	4314	123.96	379	85	448.5	185	497.5	141	529.5	172	557.5	142	583.5	166	606	130	606	154	586.5	n/d	510.5	n/d	543	141	576	139	597	135	613	75
sHFD	T52	80	84	118	164	147	124	106	333.98	155.04	4134	9803	95.48	350.5	89	397.5	150	436.5	160	480	157	519.5	164	557.5	176	588	170	612		588.5	n/d	533.5	n/d	515.5	95	529	104	559	115	584	173
sHFD	T54	90	99	191	195	157	138	112	508.01	201.96	6197	6929	97.55	352.5	81	407.5	140	456.5	159	507.5	163	542	161	574	133	603.5	165	622	140	598	n/d	551.5	n/d	521	81	557.5	104	586	115	602.5	173
sHFD	T66	105	96	195	185	162	135	121	47.52	106.25	959.62	5163	82.89	390.5	83	459	156	499.5	146	542.5	159	574	156	590.5	131	606	117	621	114	613	n/d	538	n/d	558	87	577	111	596.5	120	609.5	124
NCD : Normal control group, HFD : High Fat Diet treatment Group, sHFD : gestrectomy after high fat diet group
GLU_pre: Fasting blood glucose level before administering the OGTT (Oral Glucose Tolerance Test)
GLU_0min: Blood glucose level immediately after administering the OGTT
GLU_15min: Blood glucose level 15 minutes after administering the OGTT
GLU_30min: Blood glucose level 30 minutes after administering the OGTT
GLU_60min: Blood glucose level 60 minutes after administering the OGTT
GLU_90min: Blood glucose level 90 minutes after administering the OGTT
GLU_120min: Blood glucose level 120 minutes after administering the OGTT
GIP: Fasting blood GIP (Gastric Inhibitory Polypeptide) level
Glucagon: Fasting blood glucagon level
Insulin: Fasting blood insulin level
Leptin: Fasting blood leptin level
PYY: Fasting blood PYY (Peptide YY) level
BW_1W: Body weight at 1 week (unit: gram)
Diet__1W: Dietary intake at 1 week (unit: gram)

## Sheet: Supplementary Table 4
Supplementary Table 4. The clinical data in respective group
GROUP	ID	GLU_	GIP	Glucagon	Insulin	Leptin	PYY	BW	Diet
NCD	T26	141	24.07	124.33	3661	1858	91.53	363.5	69
NCD	T28	117	34.26	173.93	5437	1701	125.69	370.5	72
NCD	T29	136	31.01	164.39	943.26	1223	131.75	376.5	72
NCD	T31	114	35.91	143.29	4022	2645	118.26	361.5	107
NCD	T32	109	33.65	150.21	4950	1651	125.61	345.5	100
NCD	T33	105	40.64	198.99	3882	3599	119.64	357.5	100
NCD	T43	120	23.17	104.41	4642	2943	81.15	395	78
NCD	T44	105	17.19	90.84	1621	1826	72.62	383.5	78
NCD	T45	116	72.95	157.84	1392	4259	96.09	413.5	90
NCD	T55	114	34.83	154.47	7997	2686	114.62	388.5	83
HFD	T6	172	20.54	32.24	1209	4088	68.39	342	77
HFD	T15	152	19.87	70.87	1605	2172	50.17	365.5	100
HFD	T18	153	29.04	116.63	2265	6874	86.44	383.5	100
HFD	T34	153	42.39	86.39	1793	8356	149.66	377.5	100
HFD	T37	131	66.74	115.42	1078	9118	102.69	371.5	100
HFD	T39	136	52.13	119.82	2172	6258	89.77	373.5	100
HFD	T57	143	40.56	176.7	2860	5711	130.67	361	100
HFD	T62	143	27.04	113.97	5629	5974	100.85	400.5	89
HFD	T64	137	59.54	184.8	1638	9510	161.37	402	78
HFD	T65	142	32.96	197.4	2099	7014	139.46	383.5	78
sHFD	T38	110	42.37	214.51	3999	4030	125.37	355	100
sHFD	T42	115	43.35	152.82	1108	4314	123.96	379	85
sHFD	T52	106	333.98	155.04	4134	9803	95.48	350.5	89
sHFD	T54	112	508.01	201.96	6197	6929	97.55	352.5	81
sHFD	T66	121	47.52	106.25	959.62	5163	82.89	390.5	83

## Sheet: Supplementary Table 5
Supplementary Table 5. The alpha and beta diversity of microbiota in respective group
#Gastric tisssue samples - alpha diversity (Tree group : Kruskal-Wallis test, Two group : Mann-Whitney test)
	NCD_G	HFD_G	sHFD_G	Kruskal;p	NCD_G vs HFD_G:Mann-Whitney;p	NCD_G vs sHFD_G:Mann-Whitney;p	HFD_G vs sHFD_G:Mann-Whitney;p
Observed features	45±22.12	109±60.05	130±57.16	0.00733655	0.00274057	0.0117325	0.446965
Chao1 index	59.13±26.0	117.99±68.42	160.71±73.7	0.031359	0.0110923	0.0288247	0.296901
Shannon's index	2.87±0.76	4.38±0.83	4.35±0.72	0.00459402	0.00398174	0.00292855	0.446965
Simpson's index	0.78±0.06	0.86±0.1	0.85±0.03	0.089278	0.0470832	0.0288247	0.175324
Pielou's evenness	0.53±0.1	0.67±0.13	0.64±0.08	0.0277922	0.00998223	0.0378763	0.143061
#Fecal samples - alpha diversity (Tree group : Kruskal-Wallis test, Two group : Mann-Whitney test)
	NCD_F	HFD_F	sHFD_F	Kruskal;p	NCD_F vs HFD_F:Mann-Whitney;p	NCD_F vs sHFD_F:Mann-Whitney;p	HFD_F vs sHFD_F:Mann-Whitney;p
Observed features	192.7±34.94	125.3±42.67	124.6±31.65	0.00428284	0.00256272	0.00419998	0.403163
Chao1 index	231.47±49.55	143.76±50.71	147.95±41.19	0.00672966	0.00289768	0.00846435	0.42712
Shannon's index	5.6±0.5	5.18±0.72	5.19±0.39	0.249728	0.0929384	0.079498	0.379731
Simpson's index	0.94±0.03	0.94±0.03	0.94±0.02	0.739452	0.236338	0.475585	0.334085
Pielou's evenness	0.74±0.06	0.75±0.06	0.75±0.05	0.801285	0.285375	0.334085	0.475585
#Gastric tissue samples - beta diversity (PERMANOVA-test)
metric_name	pairs	R2	p.value
Bray Curtis	HFD_G vs NCD_G	0.17128	0.005
	HFD_G vs sHFD_G	0.0877417	0.256
	NCD_G vs sHFD_G	0.197869	0.002
unweighted UniFrac	HFD_G vs NCD_G	0.0967355	0.044
	HFD_G vs sHFD_G	0.064314	0.666
	NCD_G vs sHFD_G	0.135019	0.015
# Fecal samples - beta diversity (PERMANOVA-test)
metric_name	pairs	R2	p.value
Bray Curtis	HFD_F vs NCD_F	0.357986	0.001
	HFD_F vs sHFD_F	0.112528	0.083
	NCD_F vs sHFD_F	0.313797	0.001
unweighted UniFrac	HFD_F vs NCD_F	0.24609	0.001
	HFD_F vs sHFD_F	0.109624	0.071
	NCD_F vs sHFD_F	0.251961	0.001
# Fecal vs Gastric tissu - beta diversity (PERMANOVA-test)
metric_name	pairs	R2	P-value
Bray Curtis	Fecal vs Gastric tissue	0.15241	0.001
unweighted UniFrac	Fecal vs Gastric tissue	0.282525	0.001

## Sheet: Supplementary Table 6
Supplementary Table 6. The results of taxanomy statitical anlaysis in gastric tissue (phylum to genus level)
	Phylum	NCD_G	HFD_G	sHFD_G	prevalence	Kruskal;p	NCD_G vs HFD_G	NCD_G vs sHFD_G	HFD_G vs sHFD_G
0	Bacteria;p__Acidobacteriota	0.00508216	0	0	0.0416667	0.496585	0.199538	0.285804
1	Bacteria;p__Actinobacteriota	2.34142	15.3003	10.7943	1	0.000979959	0.000834668	0.00422921	0.0415182
2	Bacteria;p__Bacteroidota	3.76138	7.96081	5.04579	0.958333	0.0227543	0.00398174	0.0992247	0.175324
3	Bacteria;p__Bdellovibrionota	0.0097371	0	0.0147183	0.0833333	0.455723	0.199538	0.378079	0.116519
4	Bacteria;p__Campilobacterota	0.150925	0.176812	0	0.208333	0.12541	0.0854497	0.285804	0.056301
5	Bacteria;p__Chloroflexi	0.214793	0	0	0.0833333	0.232034	0.0964878	0.175775
6	Bacteria;p__Cyanobacteria	0.342646	3.68154	3.64685	0.916667	0.0193567	0.0395239	0.00200007	0.39475
7	Bacteria;p__Deinococcota	0	0	0.0201233	0.0833333	0.0189639		0.0246097	0.0314709
8	Bacteria;p__Desulfobacterota	0.046023	0.0698581	0	0.125	0.585678	0.373976	0.175775	0.275492
9	Bacteria;p__Firmicutes	90.7497	60.1631	73.3828	1	0.007922	0.00505617	0.00846435	0.11507
10	Bacteria;p__Fusobacteriota	0.29671	1.0788	0.201729	0.708333	0.430578	0.151577	0.475138	0.140386
11	Bacteria;p__Myxococcota	0	0	0.010513	0.0416667	0.149569		0.101546	0.116519
12	Bacteria;p__Patescibacteria	0.00273065	0.123566	0.134504	0.375	0.125723	0.0756473	0.034163	0.238259
13	Bacteria;p__Proteobacteria	0.724531	6.80776	6.23635	1	0.00329286	0.000629508	0.0216487	0.344578
14	Bacteria;p__Spirochaetota	0.771994	3.44212	0.134921	0.416667	0.451131	0.127954	0.385275	0.238259
15	Bacteria;p__Synergistota	0.457187	0.909773	0.156156	0.416667	0.287198	0.0856759	0.107573	0.390677
16	Bacteria;p__Verrucomicrobiota	0.125096	0.285531	0.221171	0.583333	0.399056	0.231562	0.102952	0.29272
	Class	NCD_G	HFD_G	sHFD_G	prevalence	Kruskal;p	NCD_G vs HFD_G	NCD_G vs sHFD_G	HFD_G vs sHFD_G
0	Bacteria;p__Acidobacteriota;c__Acidobacteriae	0.00508216	0	0	0.0416667	0.496585	0.199538	0.285804
1	Bacteria;p__Actinobacteriota;c__Actinobacteria	2.33176	15.0745	10.7501	1	0.00134131	0.00109982	0.00422921	0.0547993
2	Bacteria;p__Actinobacteriota;c__Coriobacteriia	0.0096616	0.225857	0.0211046	0.5	0.073221	0.0170484	0.184565	0.109859
3	Bacteria;p__Actinobacteriota;c__Thermoleophilia	0	0	0.0231287	0.0416667	0.149569		0.101546	0.116519
4	Bacteria;p__Bacteroidota;c__Bacteroidia	3.76138	7.96081	5.04579	0.958333	0.0227543	0.00398174	0.0992247	0.175324
5	Bacteria;p__Bdellovibrionota;c__Bdellovibrionia	0.0097371	0	0.0147183	0.0833333	0.455723	0.199538	0.378079	0.116519
6	Bacteria;p__Campilobacterota;c__Campylobacteria	0.150925	0.176812	0	0.208333	0.12541	0.0854497	0.285804	0.056301
7	Bacteria;p__Chloroflexi;c__Anaerolineae	0.214793	0	0	0.0833333	0.232034	0.0964878	0.175775
8	Bacteria;p__Cyanobacteria;c__Cyanobacteriia	0.341636	3.67854	3.59611	0.916667	0.0193567	0.0395239	0.00200007	0.39475
9	Bacteria;p__Cyanobacteria;c__Sericytochromatia	0.00101024	0.00299673	0.0507435	0.166667	0.214525	0.46948	0.0806475	0.0970236
10	Bacteria;p__Deinococcota;c__Deinococci	0	0	0.0201233	0.0833333	0.0189639		0.0246097	0.0314709
11	Bacteria;p__Desulfobacterota;c__Desulfobulbia	0.046023	0	0	0.0833333	0.232034	0.0964878	0.175775
12	Bacteria;p__Desulfobacterota;c__Desulfovibrionia	0	0.0698581	0	0.0416667	0.434598	0.171391		0.275492
13	Bacteria;p__Firmicutes;c__Bacilli	45.0663	27.3071	43.1678	1	0.15166	0.0470832	0.475585	0.0712334
14	Bacteria;p__Firmicutes;c__Clostridia	45.6194	31.5729	29.5061	1	0.362725	0.118222	0.14893	0.394863
15	Bacteria;p__Firmicutes;c__Negativicutes	0.0640588	1.2831	0.709006	0.666667	0.0126594	0.00251562	0.0406806	0.231432
16	Bacteria;p__Fusobacteriota;c__Fusobacteriia	0.29671	1.0788	0.201729	0.708333	0.430578	0.151577	0.475138	0.140386
17	Bacteria;p__Myxococcota;c__Polyangia	0	0	0.010513	0.0416667	0.149569		0.101546	0.116519
18	Bacteria;p__Patescibacteria;c__Gracilibacteria	0.000278967	0.0817969	0.0928056	0.208333	0.339765	0.220288	0.0806475	0.279429
19	Bacteria;p__Patescibacteria;c__Saccharimonadia	0.00245168	0.041769	0.0416981	0.25	0.277069	0.0940185	0.0806475	0.438257
20	Bacteria;p__Proteobacteria;c__Alphaproteobacteria	0.243983	1.63268	2.02572	0.958333	0.0104574	0.00109982	0.0628932	0.5
21	Bacteria;p__Proteobacteria;c__Gammaproteobacteria	0.480548	5.17508	4.21063	1	0.00314551	0.000629508	0.0216487	0.296901
22	Bacteria;p__Spirochaetota;c__Spirochaetia	0.771994	3.44212	0.134921	0.416667	0.451131	0.127954	0.385275	0.238259
23	Bacteria;p__Synergistota;c__Synergistia	0.457187	0.909773	0.156156	0.416667	0.287198	0.0856759	0.107573	0.390677
24	Bacteria;p__Verrucomicrobiota;c__Verrucomicrobiae	0.125096	0.285531	0.221171	0.583333	0.399056	0.231562	0.102952	0.29272
	Order	NCD_G	HFD_G	sHFD_G	prevalence	Kruskal;p	NCD_G vs HFD_G	NCD_G vs sHFD_G	HFD_G vs sHFD_G
0	Bacteria;p__Acidobacteriota;c__Acidobacteriae;o__Bryobacterales	0.00508216	0	0	0.0416667	0.496585	0.199538	0.285804
1	Bacteria;p__Actinobacteriota;c__Actinobacteria;o__Actinomycetales	0.00666456	0.95765	0.75084	0.666667	0.00119414	0.00112884	0.000780932	0.344578
2	Bacteria;p__Actinobacteriota;c__Actinobacteria;o__Bifidobacteriales	0.00581011	0.241739	0.17299	0.458333	0.0404945	0.00800764	0.046769	0.341236
3	Bacteria;p__Actinobacteriota;c__Actinobacteria;o__Corynebacteriales	0.215223	1.03897	1.32957	0.75	0.208679	0.133054	0.0485234	0.318506
4	Bacteria;p__Actinobacteriota;c__Actinobacteria;o__Frankiales	0	0.0796251	0.260386	0.25	0.0060852	0.072837	0.00108824	0.0447474
5	Bacteria;p__Actinobacteriota;c__Actinobacteria;o__Micrococcales	1.23205	5.66504	4.72249	0.958333	0.00682535	0.00242438	0.0160444	0.211855
6	Bacteria;p__Actinobacteriota;c__Actinobacteria;o__Propionibacteriales	0.873422	7.10332	3.53476	0.958333	0.00353711	0.00109982	0.0216487	0.11507
7	Bacteria;p__Actinobacteriota;c__Coriobacteriia;o__Coriobacteriales	0.0096616	0.226081	0.0211091	0.5	0.073221	0.0170484	0.184565	0.109859
8	Bacteria;p__Actinobacteriota;c__Thermoleophilia;o__Gaiellales	0	0	0.0232854	0.0416667	0.149569		0.101546	0.116519
9	Bacteria;p__Bacteroidota;c__Bacteroidia;o__Bacteroidales	3.76623	7.78948	4.96345	0.958333	0.0227543	0.00398174	0.0992247	0.175324
10	Bacteria;p__Bacteroidota;c__Bacteroidia;o__Chitinophagales	0	0.0106831	0	0.0416667	0.434598	0.171391		0.275492
11	Bacteria;p__Bacteroidota;c__Bacteroidia;o__Cytophagales	0	0	0.00800731	0.0416667	0.149569		0.101546	0.116519
12	Bacteria;p__Bacteroidota;c__Bacteroidia;o__Flavobacteriales	0	0.136045	0.0693061	0.208333	0.119371	0.0311759	0.0246097	0.438257
13	Bacteria;p__Bacteroidota;c__Bacteroidia;o__Sphingobacteriales	0	0.0315534	0.014818	0.0833333	0.42259	0.171391	0.101546	0.413412
14	Bacteria;p__Bdellovibrionota;c__Bdellovibrionia;o__Bdellovibrionales	0.00975134	0	0.014818	0.0833333	0.455723	0.199538	0.378079	0.116519
15	Bacteria;p__Campilobacterota;c__Campylobacteria;o__Campylobacterales	0.151146	0.176886	0	0.208333	0.12541	0.0854497	0.285804	0.056301
16	Bacteria;p__Chloroflexi;c__Anaerolineae;o__Anaerolineales	0.215107	0	0	0.0833333	0.232034	0.0964878	0.175775
17	Bacteria;p__Cyanobacteria;c__Cyanobacteriia;o__Chloroplast	0.341907	2.47306	3.59983	0.916667	0.0155949	0.0395239	0.00200007	0.252258
18	Bacteria;p__Cyanobacteria;c__Cyanobacteriia;o__Cyanobacteriales	0	1.20971	0	0.0416667	0.434598	0.171391		0.275492
19	Bacteria;p__Cyanobacteria;c__Sericytochromatia;o__Sericytochromatia	0.00101024	0.0029999	0.0508509	0.166667	0.214525	0.46948	0.0806475	0.0970236
20	Bacteria;p__Deinococcota;c__Deinococci;o__Deinococcales	0	0	0.0201276	0.0833333	0.0189639		0.0246097	0.0314709
21	Bacteria;p__Desulfobacterota;c__Desulfobulbia;o__Desulfobulbales	0.04608	0	0	0.0833333	0.232034	0.0964878	0.175775
22	Bacteria;p__Desulfobacterota;c__Desulfovibrionia;o__Desulfovibrionales	0	0.0698707	0	0.0416667	0.434598	0.171391		0.275492
23	Bacteria;p__Firmicutes;c__Bacilli;o__Acholeplasmatales	0	0	0.00176867	0.0416667	0.149569		0.101546	0.116519
24	Bacteria;p__Firmicutes;c__Bacilli;o__Bacillales	0	0.0153016	0	0.0416667	0.434598	0.171391		0.275492
25	Bacteria;p__Firmicutes;c__Bacilli;o__Erysipelotrichales	19.4289	0.412454	0.526993	0.75	0.0034082	0.00137957	0.0084153	0.390677
26	Bacteria;p__Firmicutes;c__Bacilli;o__Izemoplasmatales	0	0	0.00589557	0.0416667	0.149569		0.101546	0.116519
27	Bacteria;p__Firmicutes;c__Bacilli;o__Lactobacillales	23.6197	18.7743	35.9929	1	0.356967	0.297805	0.14893	0.0912112
28	Bacteria;p__Firmicutes;c__Bacilli;o__Mycoplasmatales	0	0.0501279	0.00294779	0.125	0.301265	0.072837	0.101546	0.426407
29	Bacteria;p__Firmicutes;c__Bacilli;o__RF39	0.000775765	0	0	0.0416667	0.496585	0.199538	0.285804
30	Bacteria;p__Firmicutes;c__Bacilli;o__Staphylococcales	2.01085	8.04357	6.58771	1	0.0184812	0.00505617	0.0288247	0.394863
31	Bacteria;p__Firmicutes;c__Clostridia;o__Christensenellales	0.0823672	0.0288977	0.0170972	0.25	0.937749	0.416575	0.406805	0.5
32	Bacteria;p__Firmicutes;c__Clostridia;o__Clostridia_UCG-014	0.060453	0.125816	0.207972	0.625	0.203839	0.210141	0.0461154	0.169903
33	Bacteria;p__Firmicutes;c__Clostridia;o__Clostridia_vadinBB60_group	0.00627093	0.076576	0.156964	0.5	0.0961382	0.0211459	0.0734201	0.5
34	Bacteria;p__Firmicutes;c__Clostridia;o__Clostridiales	0.405455	5.21323	1.64086	0.791667	0.567964	0.172811	0.426861	0.251551
35	Bacteria;p__Firmicutes;c__Clostridia;o__Eubacteriales	0.0708901	0	0	0.0833333	0.232034	0.0964878	0.175775
36	Bacteria;p__Firmicutes;c__Clostridia;o__Lachnospirales	1.9651	7.86718	8.69787	0.958333	0.0426195	0.00505617	0.122312	0.446965
37	Bacteria;p__Firmicutes;c__Clostridia;o__Monoglobales	0.124605	0.024037	0.0649323	0.291667	0.389254	0.112886	0.472461	0.132818
38	Bacteria;p__Firmicutes;c__Clostridia;o__Oscillospirales	0.930657	1.42792	1.93723	0.916667	0.3656	0.0889548	0.212992	0.320185
39	Bacteria;p__Firmicutes;c__Clostridia;o__Peptococcales	0.00394607	0.00834631	0.00836371	0.166667	0.419114	0.46948	0.146733	0.176797
40	Bacteria;p__Firmicutes;c__Clostridia;o__Peptostreptococcales-Tissierellales	41.9657	16.7939	16.773	1	0.154107	0.0470832	0.0992247	0.211855
41	Bacteria;p__Firmicutes;c__Negativicutes;o__Veillonellales-Selenomonadales	0.0641015	1.28399	0.710633	0.666667	0.0126594	0.00251562	0.0406806	0.231432
42	Bacteria;p__Fusobacteriota;c__Fusobacteriia;o__Fusobacteriales	0.296988	1.07916	0.201965	0.708333	0.430578	0.151577	0.475138	0.140386
43	Bacteria;p__Myxococcota;c__Polyangia;o__Polyangiales	0	0	0.0105843	0.0416667	0.149569		0.101546	0.116519
44	Bacteria;p__Patescibacteria;c__Gracilibacteria;o__Absconditabacteriales_(SR1)	0.000278967	0.0417315	0.071973	0.125	0.842124	0.46948	0.302386	0.413412
45	Bacteria;p__Patescibacteria;c__Gracilibacteria;o__Gracilibacteria	0	0.0402439	0.0213215	0.125	0.309063	0.072837	0.101546	0.5
46	Bacteria;p__Patescibacteria;c__Saccharimonadia;o__Saccharimonadales	0.00245168	0.0418138	0.041707	0.25	0.277069	0.0940185	0.0806475	0.438257
47	Bacteria;p__Proteobacteria;c__Alphaproteobacteria;o__Acetobacterales	0.00132767	0	0.0100091	0.125	0.371723	0.0964878	0.465119	0.116519
48	Bacteria;p__Proteobacteria;c__Alphaproteobacteria;o__Azospirillales	0.0922349	0.364517	0.21615	0.625	0.0455022	0.0067538	0.159548	0.210831
49	Bacteria;p__Proteobacteria;c__Alphaproteobacteria;o__Caulobacterales	0.120863	0.763695	1.19134	0.875	0.024491	0.00241507	0.0984213	0.5
50	Bacteria;p__Proteobacteria;c__Alphaproteobacteria;o__Micavibrionales	0	0.00824971	0	0.0416667	0.434598	0.171391		0.275492
51	Bacteria;p__Proteobacteria;c__Alphaproteobacteria;o__Rhizobiales	0.0247719	0.11533	0.270509	0.5	0.0968821	0.277334	0.01658	0.0936868
52	Bacteria;p__Proteobacteria;c__Alphaproteobacteria;o__Rhodobacterales	0	0.0293786	0.0713941	0.208333	0.00288365	0.171391	0.00108824	0.0216883
53	Bacteria;p__Proteobacteria;c__Alphaproteobacteria;o__Rickettsiales	0.00326891	0.0989601	0	0.166667	0.184515	0.0940185	0.285804	0.0970236
54	Bacteria;p__Proteobacteria;c__Alphaproteobacteria;o__Sphingomonadales	0.00177023	0.233406	0.26991	0.416667	0.0490118	0.0756473	0.00529199	0.26615
55	Bacteria;p__Proteobacteria;c__Alphaproteobacteria;o__Thalassobaculales	0	0.0209214	0	0.0833333	0.175673	0.072837		0.162436
56	Bacteria;p__Proteobacteria;c__Gammaproteobacteria;o__Aeromonadales	0	0	0.00117911	0.0416667	0.149569		0.101546	0.116519
57	Bacteria;p__Proteobacteria;c__Gammaproteobacteria;o__Alteromonadales	0	0.0373909	0	0.0416667	0.434598	0.171391		0.275492
58	Bacteria;p__Proteobacteria;c__Gammaproteobacteria;o__Burkholderiales	0.229033	2.43265	1.91096	0.875	0.00797444	0.00499048	0.00598595	0.5
59	Bacteria;p__Proteobacteria;c__Gammaproteobacteria;o__Cardiobacteriales	0	0.0400617	0	0.0416667	0.434598	0.171391		0.275492
60	Bacteria;p__Proteobacteria;c__Gammaproteobacteria;o__Enterobacterales	0.0910745	0.517763	0.513622	0.708333	0.177606	0.0922671	0.0540736	0.318506
61	Bacteria;p__Proteobacteria;c__Gammaproteobacteria;o__Pasteurellales	0.0246958	1.18343	0.480585	0.666667	0.0242913	0.00850791	0.0214924	0.343927
62	Bacteria;p__Proteobacteria;c__Gammaproteobacteria;o__Pseudomonadales	0.135173	0.954115	1.24258	0.916667	0.04026	0.00998223	0.0491242	0.274033
63	Bacteria;p__Proteobacteria;c__Gammaproteobacteria;o__Xanthomonadales	0.000962168	0	0.0717802	0.166667	0.00952397	0.199538	0.0169212	0.00793547
64	Bacteria;p__Spirochaetota;c__Spirochaetia;o__Spirochaetales	0.77307	3.44282	0.134949	0.416667	0.451131	0.127954	0.385275	0.238259
65	Bacteria;p__Synergistota;c__Synergistia;o__Synergistales	0.457835	0.910029	0.156189	0.416667	0.287198	0.0856759	0.107573	0.390677
66	Bacteria;p__Verrucomicrobiota;c__Verrucomicrobiae;o__Verrucomicrobiales	0.125252	0.285976	0.221522	0.583333	0.399056	0.231562	0.102952	0.29272
	Family	NCD_G	HFD_G	sHFD_G	prevalence	Kruskal;p	NCD_G vs HFD_G	NCD_G vs sHFD_G	HFD_G vs sHFD_G
0	Bacteria;p__Acidobacteriota;c__Acidobacteriae;o__Bryobacterales;f__Bryobacteraceae	0.00508216	0	0	0.0416667	0.496585	0.199538	0.285804
1	Bacteria;p__Actinobacteriota;c__Actinobacteria;o__Actinomycetales;f__Actinomycetaceae	0.00666456	0.962965	0.752841	0.666667	0.00119414	0.00112884	0.000780932	0.344578
2	Bacteria;p__Actinobacteriota;c__Actinobacteria;o__Bifidobacteriales;f__Bifidobacteriaceae	0.00581045	0.242798	0.173195	0.458333	0.0387582	0.00800764	0.046769	0.29272
3	Bacteria;p__Actinobacteriota;c__Actinobacteria;o__Corynebacteriales;f__Corynebacteriaceae	0.215438	0.880795	1.33235	0.75	0.200305	0.151577	0.0485234	0.229187
4	Bacteria;p__Actinobacteriota;c__Actinobacteria;o__Corynebacteriales;f__Mycobacteriaceae	0	0.126038	0	0.125	0.0656325	0.0311759		0.0970236
5	Bacteria;p__Actinobacteriota;c__Actinobacteria;o__Corynebacteriales;f__Nocardiaceae	0	0.0375916	0	0.0416667	0.434598	0.171391		0.275492
6	Bacteria;p__Actinobacteriota;c__Actinobacteria;o__Frankiales;f__Geodermatophilaceae	0	0.0797134	0.257216	0.208333	0.0322532	0.072837	0.00556131	0.106912
7	Bacteria;p__Actinobacteriota;c__Actinobacteria;o__Micrococcales;f__Dermacoccaceae	0	0	0.0339429	0.0416667	0.149569		0.101546	0.116519
8	Bacteria;p__Actinobacteriota;c__Actinobacteria;o__Micrococcales;f__Dermatophilaceae	0	0	0.0570555	0.0416667	0.149569		0.101546	0.116519
9	Bacteria;p__Actinobacteriota;c__Actinobacteria;o__Micrococcales;f__Intrasporangiaceae	0.048052	0.305694	0.0159318	0.25	0.568324	0.185307	0.465119	0.252053
10	Bacteria;p__Actinobacteriota;c__Actinobacteria;o__Micrococcales;f__Microbacteriaceae	0	0.0816632	0	0.0833333	0.175673	0.072837		0.162436
11	Bacteria;p__Actinobacteriota;c__Actinobacteria;o__Micrococcales;f__Micrococcaceae	1.18435	5.1637	4.59622	0.958333	0.00682535	0.00242438	0.0160444	0.211855
12	Bacteria;p__Actinobacteriota;c__Actinobacteria;o__Micrococcales;f__Sanguibacteraceae	0	0	0.0249362	0.0833333	0.0189639		0.0246097	0.0314709
13	Bacteria;p__Actinobacteriota;c__Actinobacteria;o__Propionibacteriales;f__Nocardioidaceae	0	0	0.0213958	0.0416667	0.149569		0.101546	0.116519
14	Bacteria;p__Actinobacteriota;c__Actinobacteria;o__Propionibacteriales;f__Propionibacteriaceae	0.874049	7.12648	3.49313	0.958333	0.00353711	0.00109982	0.0216487	0.11507
15	Bacteria;p__Actinobacteriota;c__Coriobacteriia;o__Coriobacteriales;f__Atopobiaceae	0	0.114789	0.0071149	0.166667	0.165306	0.072837	0.0246097	0.401094
16	Bacteria;p__Actinobacteriota;c__Coriobacteriia;o__Coriobacteriales;f__Coriobacteriaceae	0.0028603	0.0683389	0.0140134	0.166667	0.67484	0.220288	0.302386	0.426407
17	Bacteria;p__Actinobacteriota;c__Coriobacteriia;o__Coriobacteriales;f__Eggerthellaceae	0.00680149	0.0438599	0	0.166667	0.535442	0.431835	0.175775	0.162436
18	Bacteria;p__Actinobacteriota;c__Thermoleophilia;o__Gaiellales;f__Gaiellaceae	0	0	0.0233357	0.0416667	0.149569		0.101546	0.116519
19	Bacteria;p__Bacteroidota;c__Bacteroidia;o__Bacteroidales;f__Bacteroidaceae	0.318608	4.34885	3.41945	0.958333	0.00192574	0.000191332	0.0378763	0.344578
20	Bacteria;p__Bacteroidota;c__Bacteroidia;o__Bacteroidales;f__Bacteroidales_Incertae_Sedis	0.456743	0.663014	0.838918	0.375	0.457248	0.364531	0.120109	0.230169
21	Bacteria;p__Bacteroidota;c__Bacteroidia;o__Bacteroidales;f__Dysgonomonadaceae	0	0.0308657	0.00236027	0.125	0.301265	0.072837	0.101546	0.426407
22	Bacteria;p__Bacteroidota;c__Bacteroidia;o__Bacteroidales;f__F082	0	0.0295362	0.0129815	0.0833333	0.42259	0.171391	0.101546	0.413412
23	Bacteria;p__Bacteroidota;c__Bacteroidia;o__Bacteroidales;f__Marinifilaceae	0	0.0275028	0.0148199	0.166667	0.165306	0.072837	0.0246097	0.401094
24	Bacteria;p__Bacteroidota;c__Bacteroidia;o__Bacteroidales;f__Muribaculaceae	0	0.0112685	0	0.0416667	0.434598	0.171391		0.275492
25	Bacteria;p__Bacteroidota;c__Bacteroidia;o__Bacteroidales;f__Porphyromonadaceae	0.544668	1.46628	0.136695	0.5	0.311545	0.06669	0.223647	0.392531
26	Bacteria;p__Bacteroidota;c__Bacteroidia;o__Bacteroidales;f__Prevotellaceae	0.0499843	0.37468	0.290179	0.625	0.109088	0.0448768	0.0382907	0.419867
27	Bacteria;p__Bacteroidota;c__Bacteroidia;o__Bacteroidales;f__Rikenellaceae	0	0.0633478	0.0200623	0.0833333	0.42259	0.171391	0.101546	0.413412
28	Bacteria;p__Bacteroidota;c__Bacteroidia;o__Bacteroidales;f__Tannerellaceae	2.39842	0.761797	0.238441	0.666667	0.275112	0.0624835	0.284607	0.250119
29	Bacteria;p__Bacteroidota;c__Bacteroidia;o__Chitinophagales;f__Saprospiraceae	0	0.0107404	0	0.0416667	0.434598	0.171391		0.275492
30	Bacteria;p__Bacteroidota;c__Bacteroidia;o__Cytophagales;f__Hymenobacteraceae	0	0	0.00800764	0.0416667	0.149569		0.101546	0.116519
31	Bacteria;p__Bacteroidota;c__Bacteroidia;o__Flavobacteriales;f__Flavobacteriaceae	0	0.0523784	0.01485	0.125	0.301265	0.072837	0.101546	0.426407
32	Bacteria;p__Bacteroidota;c__Bacteroidia;o__Flavobacteriales;f__Weeksellaceae	0	0.0843918	0.0546782	0.166667	0.155546	0.0311759	0.101546	0.308174
33	Bacteria;p__Bacteroidota;c__Bacteroidia;o__Sphingobacteriales;f__Lentimicrobiaceae	0	0.0315626	0	0.0416667	0.434598	0.171391		0.275492
34	Bacteria;p__Bacteroidota;c__Bacteroidia;o__Sphingobacteriales;f__Sphingobacteriaceae	0	0	0.01485	0.0416667	0.149569		0.101546	0.116519
35	Bacteria;p__Bdellovibrionota;c__Bdellovibrionia;o__Bdellovibrionales;f__Bdellovibrionaceae	0.00976562	0	0.01485	0.0833333	0.455723	0.199538	0.378079	0.116519
36	Bacteria;p__Campilobacterota;c__Campylobacteria;o__Campylobacterales;f__Campylobacteraceae	0.151367	0.177429	0	0.208333	0.12541	0.0854497	0.285804	0.056301
37	Bacteria;p__Chloroflexi;c__Anaerolineae;o__Anaerolineales;f__Anaerolineaceae	0.215421	0	0	0.0833333	0.232034	0.0964878	0.175775
38	Bacteria;p__Cyanobacteria;c__Cyanobacteriia;o__Chloroplast;f__Chloroplast	0.342155	2.48941	3.61018	0.916667	0.0155949	0.0395239	0.00200007	0.252258
39	Bacteria;p__Cyanobacteria;c__Cyanobacteriia;o__Cyanobacteriales;f__Chroococcidiopsaceae	0	1.2117	0	0.0416667	0.434598	0.171391		0.275492
40	Bacteria;p__Cyanobacteria;c__Sericytochromatia;o__Sericytochromatia;f__Sericytochromatia	0.00101024	0.00300483	0.0508844	0.166667	0.214525	0.46948	0.0806475	0.0970236
41	Bacteria;p__Deinococcota;c__Deinococci;o__Deinococcales;f__Deinococcaceae	0	0	0.0201644	0.0833333	0.0189639		0.0246097	0.0314709
42	Bacteria;p__Desulfobacterota;c__Desulfobulbia;o__Desulfobulbales;f__Desulfobulbaceae	0.0461371	0	0	0.0833333	0.232034	0.0964878	0.175775
43	Bacteria;p__Desulfobacterota;c__Desulfovibrionia;o__Desulfovibrionales;f__Desulfomicrobiaceae	0	0.0698911	0	0.0416667	0.434598	0.171391		0.275492
44	Bacteria;p__Firmicutes;c__Bacilli;o__Acholeplasmatales;f__Acholeplasmataceae	0	0	0.0017702	0.0416667	0.149569		0.101546	0.116519
45	Bacteria;p__Firmicutes;c__Bacilli;o__Bacillales;f__Bacillaceae	0	0.0154942	0	0.0416667	0.434598	0.171391		0.275492
46	Bacteria;p__Firmicutes;c__Bacilli;o__Erysipelotrichales;f__Erysipelatoclostridiaceae	0.000657851	0.0190132	0.0420947	0.208333	0.0776662	0.46948	0.0247208	0.0664066
47	Bacteria;p__Firmicutes;c__Bacilli;o__Erysipelotrichales;f__Erysipelotrichaceae	19.4295	0.394008	0.485442	0.708333	0.00256088	0.00100389	0.0084153	0.334635
48	Bacteria;p__Firmicutes;c__Bacilli;o__Izemoplasmatales;f__Izemoplasmatales	0	0	0.00590068	0.0416667	0.149569		0.101546	0.116519
49	Bacteria;p__Firmicutes;c__Bacilli;o__Lactobacillales;f__Aerococcaceae	0.00269407	0.0323969	0	0.0833333	0.750998	0.46948	0.285804	0.275492
50	Bacteria;p__Firmicutes;c__Bacilli;o__Lactobacillales;f__Carnobacteriaceae	0.0554673	0.324714	0.199745	0.541667	0.0866428	0.0138632	0.120109	0.393716
51	Bacteria;p__Firmicutes;c__Bacilli;o__Lactobacillales;f__Enterococcaceae	0.0360974	2.22732	0.0780745	0.25	0.609933	0.185307	0.465119	0.308174
52	Bacteria;p__Firmicutes;c__Bacilli;o__Lactobacillales;f__Lactobacillaceae	22.077	4.13267	12.6952	1	0.514388	0.243834	0.475585	0.11507
53	Bacteria;p__Firmicutes;c__Bacilli;o__Lactobacillales;f__Leuconostocaceae	0	0	0.0285277	0.0416667	0.149569		0.101546	0.116519
54	Bacteria;p__Firmicutes;c__Bacilli;o__Lactobacillales;f__P5D1-392	0.00911771	0.0883663	0.182844	0.333333	0.169188	0.185307	0.034163	0.187823
55	Bacteria;p__Firmicutes;c__Bacilli;o__Lactobacillales;f__Streptococcaceae	1.42521	11.9593	22.7458	1	0.00125703	0.000629508	0.00422921	0.252493
56	Bacteria;p__Firmicutes;c__Bacilli;o__Mycoplasmatales;f__Mycoplasmataceae	0	0.0502103	0.00295034	0.125	0.301265	0.072837	0.101546	0.426407
57	Bacteria;p__Firmicutes;c__Bacilli;o__RF39;f__RF39	0.000775795	0	0	0.0416667	0.496585	0.199538	0.285804
58	Bacteria;p__Firmicutes;c__Bacilli;o__Staphylococcales;f__Gemellaceae	0.017443	0.120492	0.3183	0.5	0.378012	0.268281	0.110016	0.19647
59	Bacteria;p__Firmicutes;c__Bacilli;o__Staphylococcales;f__Staphylococcaceae	1.99526	7.96568	6.27472	1	0.0214078	0.00505617	0.0378763	0.394863
60	Bacteria;p__Firmicutes;c__Clostridia;o__Christensenellales;f__Christensenellaceae	0.082388	0.029204	0.017112	0.25	0.937749	0.416575	0.406805	0.5
61	Bacteria;p__Firmicutes;c__Clostridia;o__Clostridia_UCG-014;f__Clostridia_UCG-014	0.0604788	0.126572	0.208299	0.625	0.203839	0.210141	0.0461154	0.169903
62	Bacteria;p__Firmicutes;c__Clostridia;o__Clostridia_vadinBB60_group;f__Clostridia_vadinBB60_group	0.00627096	0.0769472	0.157468	0.5	0.0961382	0.0211459	0.0734201	0.5
63	Bacteria;p__Firmicutes;c__Clostridia;o__Clostridiales;f__Caloramatoraceae	0.000581846	0.00679328	0.0340325	0.125	0.787353	0.46948	0.302386	0.330855
64	Bacteria;p__Firmicutes;c__Clostridia;o__Clostridiales;f__Clostridiaceae	0.404936	5.2109	1.60884	0.75	0.536192	0.172811	0.475364	0.209275
65	Bacteria;p__Firmicutes;c__Clostridia;o__Eubacteriales;f__Anaerofustaceae	0.00263141	0	0	0.0416667	0.496585	0.199538	0.285804
66	Bacteria;p__Firmicutes;c__Clostridia;o__Eubacteriales;f__Eubacteriaceae	0.0683594	0	0	0.0416667	0.496585	0.199538	0.285804
67	Bacteria;p__Firmicutes;c__Clostridia;o__Lachnospirales;f__Lachnospiraceae	1.96621	7.89682	8.70674	0.958333	0.0426195	0.00505617	0.122312	0.446965
68	Bacteria;p__Firmicutes;c__Clostridia;o__Monoglobales;f__Monoglobaceae	0.124606	0.024166	0.0650472	0.291667	0.389254	0.112886	0.472461	0.132818
69	Bacteria;p__Firmicutes;c__Clostridia;o__Oscillospirales;f__Butyricicoccaceae	0.00205291	0.0510171	0.0334073	0.208333	0.444632	0.373976	0.153467	0.176797
70	Bacteria;p__Firmicutes;c__Clostridia;o__Oscillospirales;f__Ethanoligenenaceae	0	0	0.0160153	0.0416667	0.149569		0.101546	0.116519
71	Bacteria;p__Firmicutes;c__Clostridia;o__Oscillospirales;f__Oscillospiraceae	0.332202	0.242196	0.489977	0.791667	0.532872	0.402829	0.195422	0.155967
72	Bacteria;p__Firmicutes;c__Clostridia;o__Oscillospirales;f__Ruminococcaceae	0.550046	1.06092	1.35931	0.916667	0.201756	0.0470832	0.14893	0.231432
73	Bacteria;p__Firmicutes;c__Clostridia;o__Oscillospirales;f__[Eubacterium]_coprostanoligenes_group	0.0469951	0.0816619	0.0420419	0.583333	0.734752	0.262303	0.424758	0.289409
74	Bacteria;p__Firmicutes;c__Clostridia;o__Peptococcales;f__Peptococcaceae	0.00394711	0.00845136	0.008366	0.166667	0.419114	0.46948	0.146733	0.176797
75	Bacteria;p__Firmicutes;c__Clostridia;o__Peptostreptococcales-Tissierellales;f__Anaerovoracaceae	0	0.41248	0.0623831	0.291667	0.0283448	0.00493085	0.0246097	0.238259
76	Bacteria;p__Firmicutes;c__Clostridia;o__Peptostreptococcales-Tissierellales;f__Peptostreptococcaceae	41.9332	13.2551	16.6242	1	0.120942	0.0275069	0.0992247	0.344578
77	Bacteria;p__Firmicutes;c__Clostridia;o__Peptostreptococcales-Tissierellales;f__Peptostreptococcales-Tissierellales	0.0345597	3.13694	0.102231	0.458333	0.067341	0.0163438	0.0829702	0.169903
78	Bacteria;p__Firmicutes;c__Negativicutes;o__Veillonellales-Selenomonadales;f__Selenomonadaceae	0.000817227	0.468845	0.183575	0.291667	0.154869	0.0366748	0.0806475	0.35601
79	Bacteria;p__Firmicutes;c__Negativicutes;o__Veillonellales-Selenomonadales;f__Veillonellaceae	0.0633272	0.819955	0.52897	0.583333	0.0335657	0.00880366	0.0314575	0.343927
80	Bacteria;p__Fusobacteriota;c__Fusobacteriia;o__Fusobacteriales;f__Fusobacteriaceae	0.297267	1.02818	0.179471	0.625	0.585654	0.280779	0.306441	0.183514
81	Bacteria;p__Fusobacteriota;c__Fusobacteriia;o__Fusobacteriales;f__Leptotrichiaceae	0	0.0524824	0.023149	0.166667	0.165306	0.072837	0.0246097	0.401094
82	Bacteria;p__Myxococcota;c__Polyangia;o__Polyangiales;f__Polyangiaceae	0	0	0.0106071	0.0416667	0.149569		0.101546	0.116519
83	Bacteria;p__Patescibacteria;c__Gracilibacteria;o__Absconditabacteriales_(SR1);f__Absconditabacteriales_(SR1)	0.000278967	0.0422568	0.0721286	0.125	0.842124	0.46948	0.302386	0.413412
84	Bacteria;p__Patescibacteria;c__Gracilibacteria;o__Gracilibacteria;f__Gracilibacteria	0	0.0406602	0.0213958	0.125	0.309063	0.072837	0.101546	0.5
85	Bacteria;p__Patescibacteria;c__Saccharimonadia;o__Saccharimonadales;f__Saccharimonadaceae	0.00245168	0.0421342	0.0237731	0.208333	0.402401	0.0940185	0.302386	0.369181
86	Bacteria;p__Patescibacteria;c__Saccharimonadia;o__Saccharimonadales;f__Saccharimonadales	0	0	0.0180172	0.0416667	0.149569		0.101546	0.116519
87	Bacteria;p__Proteobacteria;c__Alphaproteobacteria;o__Acetobacterales;f__Acetobacteraceae	0.00132767	0	0.0100095	0.125	0.371723	0.0964878	0.465119	0.116519
88	Bacteria;p__Proteobacteria;c__Alphaproteobacteria;o__Azospirillales;f__Azospirillaceae	0.0923642	0.366479	0.216465	0.625	0.0455022	0.0067538	0.159548	0.210831
89	Bacteria;p__Proteobacteria;c__Alphaproteobacteria;o__Caulobacterales;f__Caulobacteraceae	0.116048	0.768062	1.10728	0.833333	0.0219028	0.00238724	0.0870081	0.5
90	Bacteria;p__Proteobacteria;c__Alphaproteobacteria;o__Caulobacterales;f__Hyphomonadaceae	0.00489496	0	0.0869786	0.125	0.371723	0.0964878	0.465119	0.116519
91	Bacteria;p__Proteobacteria;c__Alphaproteobacteria;o__Rhizobiales;f__Beijerinckiaceae	0.0236377	0.0287574	0.0900734	0.375	0.351903	0.440996	0.0946566	0.15066
92	Bacteria;p__Proteobacteria;c__Alphaproteobacteria;o__Rhizobiales;f__Rhizobiaceae	0	0	0.0511921	0.125	0.00200924		0.00556131	0.00793547
93	Bacteria;p__Proteobacteria;c__Alphaproteobacteria;o__Rhizobiales;f__Rhizobiales_Incertae_Sedis	0	0.024166	0.0896677	0.125	0.0966832	0.171391	0.0246097	0.132818
94	Bacteria;p__Proteobacteria;c__Alphaproteobacteria;o__Rhizobiales;f__Xanthobacteraceae	0.00116369	0.06279	0.0400382	0.166667	0.67484	0.220288	0.302386	0.426407
95	Bacteria;p__Proteobacteria;c__Alphaproteobacteria;o__Rhodobacterales;f__Rhodobacteraceae	0	0.0295362	0.0714785	0.208333	0.00288365	0.171391	0.00108824	0.0216883
96	Bacteria;p__Proteobacteria;c__Alphaproteobacteria;o__Rickettsiales;f__Mitochondria	0.00326891	0.0999024	0	0.166667	0.184515	0.0940185	0.285804	0.0970236
97	Bacteria;p__Proteobacteria;c__Alphaproteobacteria;o__Sphingomonadales;f__Sphingomonadaceae	0.00177023	0.234754	0.270456	0.416667	0.0490118	0.0756473	0.00529199	0.26615
98	Bacteria;p__Proteobacteria;c__Gammaproteobacteria;o__Aeromonadales;f__Succinivibrionaceae	0	0	0.00118014	0.0416667	0.149569		0.101546	0.116519
99	Bacteria;p__Proteobacteria;c__Gammaproteobacteria;o__Alteromonadales;f__Marinobacteraceae	0	0.0375916	0	0.0416667	0.434598	0.171391		0.275492
100	Bacteria;p__Proteobacteria;c__Gammaproteobacteria;o__Burkholderiales;f__Burkholderiaceae	0.0041765	0.168352	0.18759	0.375	0.0799755	0.185307	0.00529199	0.284498
101	Bacteria;p__Proteobacteria;c__Gammaproteobacteria;o__Burkholderiales;f__Comamonadaceae	0.0252999	0.257139	0.154951	0.5	0.0471425	0.149706	0.00275468	0.247676
102	Bacteria;p__Proteobacteria;c__Gammaproteobacteria;o__Burkholderiales;f__Hydrogenophilaceae	0.0963105	0.264515	0.29154	0.666667	0.279847	0.167794	0.0594954	0.368037
103	Bacteria;p__Proteobacteria;c__Gammaproteobacteria;o__Burkholderiales;f__Methylophilaceae	0	0.109745	0.0971908	0.25	0.0542778	0.0311759	0.00556131	0.383876
104	Bacteria;p__Proteobacteria;c__Gammaproteobacteria;o__Burkholderiales;f__Neisseriaceae	0.0868955	1.58975	1.12514	0.791667	0.00534675	0.00289381	0.00564731	0.446965
105	Bacteria;p__Proteobacteria;c__Gammaproteobacteria;o__Burkholderiales;f__Oxalobacteraceae	0.0165879	0	0.0356597	0.125	0.371723	0.0964878	0.465119	0.116519
106	Bacteria;p__Proteobacteria;c__Gammaproteobacteria;o__Burkholderiales;f__Rhodocyclaceae	0	0.0187697	0.0229694	0.125	0.118137	0.171391	0.0246097	0.176797
107	Bacteria;p__Proteobacteria;c__Gammaproteobacteria;o__Cardiobacteriales;f__Cardiobacteriaceae	0	0.0402767	0	0.0416667	0.434598	0.171391		0.275492
108	Bacteria;p__Proteobacteria;c__Gammaproteobacteria;o__Enterobacterales;f__Enterobacteriaceae	0.0911317	0.500628	0.496698	0.708333	0.191208	0.0922671	0.0540736	0.419867
109	Bacteria;p__Proteobacteria;c__Gammaproteobacteria;o__Enterobacterales;f__Erwiniaceae	0	0.0211159	0	0.0416667	0.434598	0.171391		0.275492
110	Bacteria;p__Proteobacteria;c__Gammaproteobacteria;o__Enterobacterales;f__Yersiniaceae	0	0	0.0180172	0.0416667	0.149569		0.101546	0.116519
111	Bacteria;p__Proteobacteria;c__Gammaproteobacteria;o__Pasteurellales;f__Pasteurellaceae	0.0246964	1.18831	0.481688	0.666667	0.0242913	0.00850791	0.0214924	0.343927
112	Bacteria;p__Proteobacteria;c__Gammaproteobacteria;o__Pseudomonadales;f__Moraxellaceae	0.0906134	0.837979	1.11033	0.875	0.0223124	0.00447529	0.0430649	0.320185
113	Bacteria;p__Proteobacteria;c__Gammaproteobacteria;o__Pseudomonadales;f__Pseudomonadaceae	0.0446347	0.121838	0.134796	0.5	0.454011	0.154977	0.159548	0.5
114	Bacteria;p__Proteobacteria;c__Gammaproteobacteria;o__Xanthomonadales;f__Xanthomonadaceae	0.000962168	0	0.0718917	0.166667	0.00952397	0.199538	0.0169212	0.00793547
115	Bacteria;p__Spirochaetota;c__Spirochaetia;o__Spirochaetales;f__Spirochaetaceae	0.774148	3.44434	0.13537	0.416667	0.451131	0.127954	0.385275	0.238259
116	Bacteria;p__Synergistota;c__Synergistia;o__Synergistales;f__Synergistaceae	0.458485	0.910626	0.156568	0.416667	0.287198	0.0856759	0.107573	0.390677
117	Bacteria;p__Verrucomicrobiota;c__Verrucomicrobiae;o__Verrucomicrobiales;f__Akkermansiaceae	0.125363	0.288208	0.221819	0.583333	0.399056	0.231562	0.102952	0.29272
	Genus	NCD_G	HFD_G	sHFD_G	prevalence	Kruskal;p	NCD_G vs HFD_G	NCD_G vs sHFD_G	HFD_G vs sHFD_G
0	Bacteria;p__Acidobacteriota;c__Acidobacteriae;o__Bryobacterales;f__Bryobacteraceae;g__Bryobacter	0.00513875	0	0	0.0416667	0.496585	0.199538	0.285804
1	Bacteria;p__Actinobacteriota;c__Actinobacteria;o__Actinomycetales;f__Actinomycetaceae;g__Actinomyces	0.00668013	1.01508	0.771716	0.666667	0.00118672	0.00112884	0.000780932	0.296901
2	Bacteria;p__Actinobacteriota;c__Actinobacteria;o__Bifidobacteriales;f__Bifidobacteriaceae;g__Bifidobacterium	0.00585118	0.254939	0.179035	0.458333	0.0368231	0.00800764	0.046769	0.247676
3	Bacteria;p__Actinobacteriota;c__Actinobacteria;o__Corynebacteriales;f__Corynebacteriaceae;g__Corynebacterium	0.00752406	0.508469	0.632481	0.5	0.0129557	0.00800764	0.00529199	0.272024
4	Bacteria;p__Actinobacteriota;c__Actinobacteria;o__Corynebacteriales;f__Corynebacteriaceae;g__Lawsonella	0.213689	0.449324	0.740109	0.708333	0.217592	0.180816	0.0540736	0.19042
5	Bacteria;p__Actinobacteriota;c__Actinobacteria;o__Corynebacteriales;f__Mycobacteriaceae;g__Mycobacterium	0	0.133329	0	0.125	0.0656325	0.0311759		0.0970236
6	Bacteria;p__Actinobacteriota;c__Actinobacteria;o__Corynebacteriales;f__Nocardiaceae;g__Gordonia	0	0.0281179	0	0.0416667	0.434598	0.171391		0.275492
7	Bacteria;p__Actinobacteriota;c__Actinobacteria;o__Corynebacteriales;f__Nocardiaceae;g__Rhodococcus	0	0.0112472	0	0.0416667	0.434598	0.171391		0.275492
8	Bacteria;p__Actinobacteriota;c__Actinobacteria;o__Frankiales;f__Geodermatophilaceae;g__Blastococcus	0	0.0483353	0.264797	0.208333	0.0322532	0.072837	0.00556131	0.106912
9	Bacteria;p__Actinobacteriota;c__Actinobacteria;o__Micrococcales;f__Dermacoccaceae;g__Dermacoccus	0	0	0.0349179	0.0416667	0.149569		0.101546	0.116519
10	Bacteria;p__Actinobacteriota;c__Actinobacteria;o__Micrococcales;f__Microbacteriaceae;g__Microbacteriaceae	0	0.026424	0	0.0416667	0.434598	0.171391		0.275492
11	Bacteria;p__Actinobacteriota;c__Actinobacteria;o__Micrococcales;f__Microbacteriaceae;g__Microbacterium	0	0.0606956	0	0.0416667	0.434598	0.171391		0.275492
12	Bacteria;p__Actinobacteriota;c__Actinobacteria;o__Micrococcales;f__Micrococcaceae;g__Arthrobacter	0	0.0379348	0	0.0416667	0.434598	0.171391		0.275492
13	Bacteria;p__Actinobacteriota;c__Actinobacteria;o__Micrococcales;f__Micrococcaceae;g__Kocuria	0	0.21298	0.0436474	0.208333	0.0610997	0.0128018	0.101546	0.175581
14	Bacteria;p__Actinobacteriota;c__Actinobacteria;o__Micrococcales;f__Micrococcaceae;g__Micrococcus	0	0.030828	0	0.0416667	0.434598	0.171391		0.275492
15	Bacteria;p__Actinobacteriota;c__Actinobacteria;o__Micrococcales;f__Micrococcaceae;g__Pseudarthrobacter	0	0	0.0632887	0.0416667	0.149569		0.101546	0.116519
16	Bacteria;p__Actinobacteriota;c__Actinobacteria;o__Micrococcales;f__Micrococcaceae;g__Rothia	1.19563	5.10893	4.56888	0.958333	0.00682535	0.00242438	0.0160444	0.211855
17	Bacteria;p__Actinobacteriota;c__Actinobacteria;o__Micrococcales;f__Sanguibacteraceae;g__Sanguibacter	0	0	0.0256312	0.0833333	0.0189639		0.0246097	0.0314709
18	Bacteria;p__Actinobacteriota;c__Actinobacteria;o__Propionibacteriales;f__Nocardioidaceae;g__Aeromicrobium	0	0	0.0220334	0.0416667	0.149569		0.101546	0.116519
19	Bacteria;p__Actinobacteriota;c__Actinobacteria;o__Propionibacteriales;f__Propionibacteriaceae;g__Cutibacterium	0.893031	7.82842	3.59959	0.958333	0.00353711	0.00109982	0.0216487	0.11507
20	Bacteria;p__Actinobacteriota;c__Coriobacteriia;o__Coriobacteriales;f__Atopobiaceae;g__Atopobium	0	0.118784	0.00729485	0.166667	0.165306	0.072837	0.0246097	0.401094
21	Bacteria;p__Actinobacteriota;c__Coriobacteriia;o__Coriobacteriales;f__Coriobacteriaceae;g__Collinsella	0.00286906	0.0721175	0.0145888	0.166667	0.67484	0.220288	0.302386	0.426407
22	Bacteria;p__Actinobacteriota;c__Coriobacteriia;o__Coriobacteriales;f__Eggerthellaceae;g__Adlercreutzia	0.00428939	0	0	0.0833333	0.232034	0.0964878	0.175775
23	Bacteria;p__Actinobacteriota;c__Coriobacteriia;o__Coriobacteriales;f__Eggerthellaceae;g__Enterorhabdus	0.0025261	0	0	0.0416667	0.496585	0.199538	0.285804
24	Bacteria;p__Actinobacteriota;c__Coriobacteriia;o__Coriobacteriales;f__Eggerthellaceae;g__Gordonibacter	0	0.00348094	0	0.0416667	0.434598	0.171391		0.275492
25	Bacteria;p__Actinobacteriota;c__Coriobacteriia;o__Coriobacteriales;f__Eggerthellaceae;g__Slackia	0	0.0497682	0	0.0416667	0.434598	0.171391		0.275492
26	Bacteria;p__Actinobacteriota;c__Thermoleophilia;o__Gaiellales;f__Gaiellaceae;g__Gaiella	0	0	0.0240061	0.0416667	0.149569		0.101546	0.116519
27	Bacteria;p__Bacteroidota;c__Bacteroidia;o__Bacteroidales;f__Bacteroidaceae;g__Bacteroides	0.322166	4.62577	3.52764	0.958333	0.00192574	0.000191332	0.0378763	0.344578
28	Bacteria;p__Bacteroidota;c__Bacteroidia;o__Bacteroidales;f__Bacteroidales_Incertae_Sedis;g__Phocaeicola	0.472631	0.794693	0.862761	0.375	0.457248	0.364531	0.120109	0.230169
29	Bacteria;p__Bacteroidota;c__Bacteroidia;o__Bacteroidales;f__Dysgonomonadaceae;g__Proteiniphilum	0	0.0326103	0.00239855	0.125	0.301265	0.072837	0.101546	0.426407
30	Bacteria;p__Bacteroidota;c__Bacteroidia;o__Bacteroidales;f__F082;g__F082	0	0.0309297	0.013192	0.0833333	0.42259	0.171391	0.101546	0.413412
31	Bacteria;p__Bacteroidota;c__Bacteroidia;o__Bacteroidales;f__Marinifilaceae;g__Odoribacter	0	0.0292329	0.0151893	0.166667	0.165306	0.072837	0.0246097	0.401094
32	Bacteria;p__Bacteroidota;c__Bacteroidia;o__Bacteroidales;f__Muribaculaceae;g__Muribaculaceae	0	0.011744	0	0.0416667	0.434598	0.171391		0.275492
33	Bacteria;p__Bacteroidota;c__Bacteroidia;o__Bacteroidales;f__Porphyromonadaceae;g__Porphyromonas	0.56245	1.63472	0.141217	0.5	0.311545	0.06669	0.223647	0.392531
34	Bacteria;p__Bacteroidota;c__Bacteroidia;o__Bacteroidales;f__Prevotellaceae;g__Alloprevotella	0	0.0498618	0.0615554	0.166667	0.152744	0.072837	0.0246097	0.338146
35	Bacteria;p__Bacteroidota;c__Bacteroidia;o__Bacteroidales;f__Prevotellaceae;g__Prevotella	0.045727	0.312839	0.237147	0.583333	0.0899226	0.0384018	0.0306073	0.473127
36	Bacteria;p__Bacteroidota;c__Bacteroidia;o__Bacteroidales;f__Prevotellaceae;g__Prevotellaceae_UCG-001	0.00446926	0	0	0.0416667	0.496585	0.199538	0.285804
37	Bacteria;p__Bacteroidota;c__Bacteroidia;o__Bacteroidales;f__Prevotellaceae;g__Prevotellaceae_UCG-004	0	0.018529	0	0.0416667	0.434598	0.171391		0.275492
38	Bacteria;p__Bacteroidota;c__Bacteroidia;o__Bacteroidales;f__Rikenellaceae;g__Rikenellaceae_RC9_gut_group	0	0.0682826	0.0203876	0.0833333	0.42259	0.171391	0.101546	0.413412
39	Bacteria;p__Bacteroidota;c__Bacteroidia;o__Bacteroidales;f__Tannerellaceae;g__Parabacteroides	0.00548732	0.0966701	0.120201	0.416667	0.0973711	0.0265633	0.046769	0.5
40	Bacteria;p__Bacteroidota;c__Bacteroidia;o__Bacteroidales;f__Tannerellaceae;g__Tannerella	2.48167	0.720758	0.124763	0.5	0.652309	0.226491	0.27499	0.338583
41	Bacteria;p__Bacteroidota;c__Bacteroidia;o__Bacteroidales;f__Tannerellaceae;g__Tannerellaceae	0	0.00678658	0	0.0416667	0.434598	0.171391		0.275492
42	Bacteria;p__Bacteroidota;c__Bacteroidia;o__Chitinophagales;f__Saprospiraceae;g__Haliscomenobacter	0	0.0112472	0	0.0416667	0.434598	0.171391		0.275492
43	Bacteria;p__Bacteroidota;c__Bacteroidia;o__Cytophagales;f__Hymenobacteraceae;g__Adhaeribacter	0	0	0.00833646	0.0416667	0.149569		0.101546	0.116519
44	Bacteria;p__Bacteroidota;c__Bacteroidia;o__Flavobacteriales;f__Flavobacteriaceae;g__Capnocytophaga	0	0.042834	0	0.0833333	0.175673	0.072837		0.162436
45	Bacteria;p__Bacteroidota;c__Bacteroidia;o__Flavobacteriales;f__Flavobacteriaceae;g__Flavobacterium	0	0.0126449	0.0152766	0.0833333	0.42259	0.171391	0.101546	0.413412
46	Bacteria;p__Bacteroidota;c__Bacteroidia;o__Flavobacteriales;f__Weeksellaceae;g__Bergeyella	0	0.0168707	0	0.0416667	0.434598	0.171391		0.275492
47	Bacteria;p__Bacteroidota;c__Bacteroidia;o__Flavobacteriales;f__Weeksellaceae;g__Chryseobacterium	0	0.0368868	0.0563075	0.125	0.311148	0.072837	0.101546	0.5
48	Bacteria;p__Bacteroidota;c__Bacteroidia;o__Flavobacteriales;f__Weeksellaceae;g__Cloacibacterium	0	0.0354058	0	0.0416667	0.434598	0.171391		0.275492
49	Bacteria;p__Bacteroidota;c__Bacteroidia;o__Sphingobacteriales;f__Lentimicrobiaceae;g__Lentimicrobium	0	0.0325839	0	0.0416667	0.434598	0.171391		0.275492
50	Bacteria;p__Bacteroidota;c__Bacteroidia;o__Sphingobacteriales;f__Sphingobacteriaceae;g__Pedobacter	0	0	0.0152766	0.0416667	0.149569		0.101546	0.116519
51	Bacteria;p__Bdellovibrionota;c__Bdellovibrionia;o__Bdellovibrionales;f__Bdellovibrionaceae;g__Bdellovibrio	0.0101335	0	0.0152766	0.0833333	0.455723	0.199538	0.378079	0.116519
52	Bacteria;p__Campilobacterota;c__Campylobacteria;o__Campylobacterales;f__Campylobacteraceae;g__Campylobacter	0.15707	0.201955	0	0.208333	0.12541	0.0854497	0.285804	0.056301
53	Bacteria;p__Chloroflexi;c__Anaerolineae;o__Anaerolineales;f__Anaerolineaceae;g__Flexilinea	0.223515	0	0	0.0833333	0.232034	0.0964878	0.175775
54	Bacteria;p__Cyanobacteria;c__Cyanobacteriia;o__Chloroplast;f__Chloroplast;g__Chloroplast	0.34939	2.61466	3.68389	0.916667	0.0155949	0.0395239	0.00200007	0.252258
55	Bacteria;p__Cyanobacteria;c__Sericytochromatia;o__Sericytochromatia;f__Sericytochromatia;g__Sericytochromatia	0.00101108	0.00308817	0.0527907	0.166667	0.214525	0.46948	0.0806475	0.0970236
56	Bacteria;p__Deinococcota;c__Deinococci;o__Deinococcales;f__Deinococcaceae;g__Deinococcus	0	0	0.0206655	0.0833333	0.0189639		0.0246097	0.0314709
57	Bacteria;p__Desulfobacterota;c__Desulfobulbia;o__Desulfobulbales;f__Desulfobulbaceae;g__Desulfobulbus	0.0476199	0	0	0.0833333	0.232034	0.0964878	0.175775
58	Bacteria;p__Desulfobacterota;c__Desulfovibrionia;o__Desulfovibrionales;f__Desulfomicrobiaceae;g__Desulfomicrobium	0	0.0859633	0	0.0416667	0.434598	0.171391		0.275492
59	Bacteria;p__Firmicutes;c__Bacilli;o__Acholeplasmatales;f__Acholeplasmataceae;g__Anaeroplasma	0	0	0.00179891	0.0416667	0.149569		0.101546	0.116519
60	Bacteria;p__Firmicutes;c__Bacilli;o__Bacillales;f__Bacillaceae;g__Pseudogracilibacillus	0	0.016148	0	0.0416667	0.434598	0.171391		0.275492
61	Bacteria;p__Firmicutes;c__Bacilli;o__Erysipelotrichales;f__Erysipelatoclostridiaceae;g__Erysipelatoclostridiaceae	0	0.019584	0.0422465	0.125	0.118137	0.171391	0.0246097	0.176797
62	Bacteria;p__Firmicutes;c__Bacilli;o__Erysipelotrichales;f__Erysipelatoclostridiaceae;g__Erysipelatoclostridium	0.000671331	0	0.00119927	0.0833333	0.455723	0.199538	0.378079	0.116519
63	Bacteria;p__Firmicutes;c__Bacilli;o__Erysipelotrichales;f__Erysipelotrichaceae;g__Solobacterium	0	0.0162129	0	0.0416667	0.434598	0.171391		0.275492
64	Bacteria;p__Firmicutes;c__Bacilli;o__Erysipelotrichales;f__Erysipelotrichaceae;g__Turicibacter	19.5289	0.391215	0.47182	0.708333	0.00262227	0.00100389	0.0084153	0.387912
65	Bacteria;p__Firmicutes;c__Bacilli;o__Erysipelotrichales;f__Erysipelotrichaceae;g__[Clostridium]_innocuum_group	0.00134266	0	0.0250094	0.0833333	0.410566	0.199538	0.302386	0.116519
66	Bacteria;p__Firmicutes;c__Bacilli;o__Izemoplasmatales;f__Izemoplasmatales;g__Izemoplasmatales	0	0	0.00599636	0.0416667	0.149569		0.101546	0.116519
67	Bacteria;p__Firmicutes;c__Bacilli;o__Lactobacillales;f__Aerococcaceae;g__Aerococcus	0.00269592	0	0	0.0416667	0.496585	0.199538	0.285804
68	Bacteria;p__Firmicutes;c__Bacilli;o__Lactobacillales;f__Aerococcaceae;g__Facklamia	0	0.033764	0	0.0416667	0.434598	0.171391		0.275492
69	Bacteria;p__Firmicutes;c__Bacilli;o__Lactobacillales;f__Carnobacteriaceae;g__Atopostipes	0.0102775	0.027892	0.0901623	0.166667	0.302151	0.46948	0.0806475	0.176797
70	Bacteria;p__Firmicutes;c__Bacilli;o__Lactobacillales;f__Carnobacteriaceae;g__Dolosigranulum	0	0.0287202	0.0240061	0.125	0.309063	0.072837	0.101546	0.5
71	Bacteria;p__Firmicutes;c__Bacilli;o__Lactobacillales;f__Carnobacteriaceae;g__Granulicatella	0.0469611	0.280422	0.0903952	0.375	0.232977	0.0597892	0.239685	0.19647
72	Bacteria;p__Firmicutes;c__Bacilli;o__Lactobacillales;f__Enterococcaceae;g__Enterococcus	0.0363809	2.30184	0.0812805	0.25	0.609933	0.185307	0.465119	0.308174
73	Bacteria;p__Firmicutes;c__Bacilli;o__Lactobacillales;f__Lactobacillaceae;g__Lactobacillus	22.1611	4.31587	13.105	1	0.543472	0.270146	0.475585	0.11507
74	Bacteria;p__Firmicutes;c__Bacilli;o__Lactobacillales;f__Leuconostocaceae;g__Leuconostoc	0	0	0.0293778	0.0416667	0.149569		0.101546	0.116519
75	Bacteria;p__Firmicutes;c__Bacilli;o__Lactobacillales;f__P5D1-392;g__P5D1-392	0.00913509	0.0927413	0.186545	0.333333	0.169188	0.185307	0.034163	0.187823
76	Bacteria;p__Firmicutes;c__Bacilli;o__Lactobacillales;f__Streptococcaceae;g__Lactococcus	0.0493674	0	2.73591	0.291667	0.00446213	0.0473628	0.0167735	0.00173508
77	Bacteria;p__Firmicutes;c__Bacilli;o__Lactobacillales;f__Streptococcaceae;g__Streptococcus	1.40429	12.5139	20.3891	1	0.00131884	0.000471822	0.00602414	0.394863
78	Bacteria;p__Firmicutes;c__Bacilli;o__Mycoplasmatales;f__Mycoplasmataceae;g__Mycoplasma	0	0.0593028	0.00299818	0.125	0.301265	0.072837	0.101546	0.426407
79	Bacteria;p__Firmicutes;c__Bacilli;o__RF39;f__RF39;g__RF39	0.000777262	0	0	0.0416667	0.496585	0.199538	0.285804
80	Bacteria;p__Firmicutes;c__Bacilli;o__Staphylococcales;f__Gemellaceae;g__Gemella	0.0178218	0.126221	0.325185	0.5	0.378012	0.268281	0.110016	0.19647
81	Bacteria;p__Firmicutes;c__Bacilli;o__Staphylococcales;f__Staphylococcaceae;g__Jeotgalicoccus	0.00488169	0	0	0.0833333	0.232034	0.0964878	0.175775
82	Bacteria;p__Firmicutes;c__Bacilli;o__Staphylococcales;f__Staphylococcaceae;g__Staphylococcus	2.04248	8.37664	6.46687	1	0.0214078	0.00505617	0.0378763	0.394863
83	Bacteria;p__Firmicutes;c__Clostridia;o__Christensenellales;f__Christensenellaceae;g__Christensenellaceae_R-7_group	0.0840135	0.0303603	0.0173895	0.25	0.937749	0.416575	0.406805	0.5
84	Bacteria;p__Firmicutes;c__Clostridia;o__Clostridia_UCG-014;f__Clostridia_UCG-014;g__Clostridia_UCG-014	0.0613865	0.132937	0.21512	0.625	0.221168	0.210141	0.0461154	0.206626
85	Bacteria;p__Firmicutes;c__Clostridia;o__Clostridia_vadinBB60_group;f__Clostridia_vadinBB60_group;g__Clostridia_vadinBB60_group	0.00628866	0.0842934	0.162104	0.5	0.0945653	0.0211459	0.0734201	0.445767
86	Bacteria;p__Firmicutes;c__Clostridia;o__Clostridiales;f__Caloramatoraceae;g__Caloramator	0.000582947	0	0.0354299	0.0833333	0.410566	0.199538	0.302386	0.116519
87	Bacteria;p__Firmicutes;c__Clostridia;o__Clostridiales;f__Caloramatoraceae;g__Fonticella	0	0.00696187	0	0.0416667	0.434598	0.171391		0.275492
88	Bacteria;p__Firmicutes;c__Clostridia;o__Clostridiales;f__Clostridiaceae;g__Candidatus_Arthromitus	0	0.008808	0	0.0416667	0.434598	0.171391		0.275492
89	Bacteria;p__Firmicutes;c__Clostridia;o__Clostridiales;f__Clostridiaceae;g__Clostridium_sensu_stricto_1	0.408467	5.38656	1.63824	0.75	0.637439	0.242874	0.475364	0.209275
90	Bacteria;p__Firmicutes;c__Clostridia;o__Clostridiales;f__Clostridiaceae;g__Clostridium_sensu_stricto_10	0	0.005872	0	0.0416667	0.434598	0.171391		0.275492
91	Bacteria;p__Firmicutes;c__Clostridia;o__Eubacteriales;f__Anaerofustaceae;g__Anaerofustis	0.00268533	0	0	0.0416667	0.496585	0.199538	0.285804
92	Bacteria;p__Firmicutes;c__Clostridia;o__Eubacteriales;f__Eubacteriaceae;g__Pseudoramibacter	0.0709347	0	0	0.0416667	0.496585	0.199538	0.285804
93	Bacteria;p__Firmicutes;c__Clostridia;o__Lachnospirales;f__Lachnospiraceae;g__A2	0	0	0.00719564	0.0416667	0.149569		0.101546	0.116519
94	Bacteria;p__Firmicutes;c__Clostridia;o__Lachnospirales;f__Lachnospiraceae;g__ASF356	0	0	0.00599636	0.0416667	0.149569		0.101546	0.116519
95	Bacteria;p__Firmicutes;c__Clostridia;o__Lachnospirales;f__Lachnospiraceae;g__Acetatifactor	0.0025261	0	0	0.0416667	0.496585	0.199538	0.285804
96	Bacteria;p__Firmicutes;c__Clostridia;o__Lachnospirales;f__Lachnospiraceae;g__Agathobacter	0	0	0.018757	0.0416667	0.149569		0.101546	0.116519
97	Bacteria;p__Firmicutes;c__Clostridia;o__Lachnospirales;f__Lachnospiraceae;g__Anaerostipes	0	0.243981	0.0395982	0.333333	0.00167298	0.000567771	0.101546	0.0260148
98	Bacteria;p__Firmicutes;c__Clostridia;o__Lachnospirales;f__Lachnospiraceae;g__Blautia	0.538952	2.10613	5.67423	0.875	0.0190186	0.00241507	0.0622167	0.252493
99	Bacteria;p__Firmicutes;c__Clostridia;o__Lachnospirales;f__Lachnospiraceae;g__Catonella	0	0.0497682	0	0.0416667	0.434598	0.171391		0.275492
100	Bacteria;p__Firmicutes;c__Clostridia;o__Lachnospirales;f__Lachnospiraceae;g__Coprococcus	0.124754	0.048444	0.0342741	0.166667	0.869219	0.326399	0.465119	0.413412
101	Bacteria;p__Firmicutes;c__Clostridia;o__Lachnospirales;f__Lachnospiraceae;g__Dorea	0	0	0.108374	0.0416667	0.149569		0.101546	0.116519
102	Bacteria;p__Firmicutes;c__Clostridia;o__Lachnospirales;f__Lachnospiraceae;g__Eisenbergiella	0.01007	0	0	0.0416667	0.496585	0.199538	0.285804
103	Bacteria;p__Firmicutes;c__Clostridia;o__Lachnospirales;f__Lachnospiraceae;g__Epulopiscium	0	0	0.0166729	0.0416667	0.149569		0.101546	0.116519
104	Bacteria;p__Firmicutes;c__Clostridia;o__Lachnospirales;f__Lachnospiraceae;g__Fusicatenibacter	0.0270417	0.013212	0	0.125	0.55258	0.326399	0.175775	0.275492
105	Bacteria;p__Firmicutes;c__Clostridia;o__Lachnospirales;f__Lachnospiraceae;g__Johnsonella	0	0.441128	0	0.0416667	0.434598	0.171391		0.275492
106	Bacteria;p__Firmicutes;c__Clostridia;o__Lachnospirales;f__Lachnospiraceae;g__Lachnoclostridium	0.0436358	0.0303478	0	0.125	0.55258	0.326399	0.175775	0.275492
107	Bacteria;p__Firmicutes;c__Clostridia;o__Lachnospirales;f__Lachnospiraceae;g__Lachnospira	0.000971578	0.0303478	0.0342741	0.125	0.842124	0.46948	0.302386	0.413412
108	Bacteria;p__Firmicutes;c__Clostridia;o__Lachnospirales;f__Lachnospiraceae;g__Lachnospiraceae	0	0.014059	0.0367223	0.0833333	0.385156	0.171391	0.101546	0.330855
109	Bacteria;p__Firmicutes;c__Clostridia;o__Lachnospirales;f__Lachnospiraceae;g__Lachnospiraceae_NC2004_group	0.000503281	0.0521342	0.00359782	0.125	0.842124	0.46948	0.302386	0.413412
110	Bacteria;p__Firmicutes;c__Clostridia;o__Lachnospirales;f__Lachnospiraceae;g__Lachnospiraceae_ND3007_group	0.0154163	0	0	0.0416667	0.496585	0.199538	0.285804
111	Bacteria;p__Firmicutes;c__Clostridia;o__Lachnospirales;f__Lachnospiraceae;g__Lachnospiraceae_NK4A136_group	0.078207	0.600628	0.655262	0.625	0.0351377	0.0122841	0.022694	0.5
112	Bacteria;p__Firmicutes;c__Clostridia;o__Lachnospirales;f__Lachnospiraceae;g__Lachnospiraceae_UCG-004	0	0.105798	0	0.125	0.0656325	0.0311759		0.0970236
113	Bacteria;p__Firmicutes;c__Clostridia;o__Lachnospirales;f__Lachnospiraceae;g__Lachnospiraceae_UCG-006	0.00155452	0.0224943	0	0.0833333	0.750998	0.46948	0.285804	0.275492
114	Bacteria;p__Firmicutes;c__Clostridia;o__Lachnospirales;f__Lachnospiraceae;g__Marvinbryantia	0.0516925	0	0.0299818	0.0833333	0.455723	0.199538	0.378079	0.116519
115	Bacteria;p__Firmicutes;c__Clostridia;o__Lachnospirales;f__Lachnospiraceae;g__Oribacterium	0	0.272259	0	0.125	0.0656325	0.0311759		0.0970236
116	Bacteria;p__Firmicutes;c__Clostridia;o__Lachnospirales;f__Lachnospiraceae;g__Tyzzerella	0.000978803	0.0404637	0.0375141	0.125	0.842124	0.46948	0.302386	0.413412
117	Bacteria;p__Firmicutes;c__Clostridia;o__Lachnospirales;f__Lachnospiraceae;g__[Eubacterium]_oxidoreducens_group	0.00134266	0.0302684	0	0.125	0.43449	0.220288	0.285804	0.162436
118	Bacteria;p__Firmicutes;c__Clostridia;o__Lachnospirales;f__Lachnospiraceae;g__[Eubacterium]_xylanophilum_group	0.100852	0.0173648	0.0119927	0.208333	0.671599	0.195301	0.406805	0.413412
119	Bacteria;p__Firmicutes;c__Clostridia;o__Lachnospirales;f__Lachnospiraceae;g__[Ruminococcus]_gauvreauii_group	0	0.160664	0.343879	0.125	0.311148	0.072837	0.101546	0.5
120	Bacteria;p__Firmicutes;c__Clostridia;o__Lachnospirales;f__Lachnospiraceae;g__[Ruminococcus]_gnavus_group	0.222419	0.839817	0.308578	0.583333	0.0776793	0.0212547	0.0920193	0.141998
121	Bacteria;p__Firmicutes;c__Clostridia;o__Lachnospirales;f__Lachnospiraceae;g__[Ruminococcus]_torques_group	0.192001	0.259418	0.264544	0.375	0.14792	0.0416488	0.0494305	0.5
122	Bacteria;p__Firmicutes;c__Clostridia;o__Monoglobales;f__Monoglobaceae;g__Monoglobus	0.125912	0.0253061	0.067064	0.291667	0.389254	0.112886	0.472461	0.132818
123	Bacteria;p__Firmicutes;c__Clostridia;o__Oscillospirales;f__Butyricicoccaceae;g__Butyricicoccus	0.00205895	0.0224943	0.0220334	0.166667	0.911673	0.373976	0.465119	0.413412
124	Bacteria;p__Firmicutes;c__Clostridia;o__Oscillospirales;f__Butyricicoccaceae;g__UCG-009	0	0.0309297	0	0.0416667	0.434598	0.171391		0.275492
125	Bacteria;p__Firmicutes;c__Clostridia;o__Oscillospirales;f__Oscillospiraceae;g__Colidextribacter	0.0122958	0.0638244	0.139398	0.291667	0.506332	0.214766	0.153467	0.377984
126	Bacteria;p__Firmicutes;c__Clostridia;o__Oscillospirales;f__Oscillospiraceae;g__NK4A214_group	0.00335666	0	0.0563075	0.0833333	0.410566	0.199538	0.302386	0.116519
127	Bacteria;p__Firmicutes;c__Clostridia;o__Oscillospirales;f__Oscillospiraceae;g__Oscillibacter	0.0046843	0.0552842	0.0456672	0.291667	0.498802	0.185307	0.153467	0.5
128	Bacteria;p__Firmicutes;c__Clostridia;o__Oscillospirales;f__Oscillospiraceae;g__Papillibacter	0	0	0.00299818	0.0416667	0.149569		0.101546	0.116519
129	Bacteria;p__Firmicutes;c__Clostridia;o__Oscillospirales;f__Oscillospiraceae;g__UCG-005	0.248305	0.0500019	0.0692395	0.583333	0.431383	0.0942647	0.475364	0.277383
130	Bacteria;p__Firmicutes;c__Clostridia;o__Oscillospirales;f__Ruminococcaceae;g__Anaerotruncus	0.00469932	0	0	0.0416667	0.496585	0.199538	0.285804
131	Bacteria;p__Firmicutes;c__Clostridia;o__Oscillospirales;f__Ruminococcaceae;g__Candidatus_Soleaferrea	0.00469932	0	0	0.0416667	0.496585	0.199538	0.285804
132	Bacteria;p__Firmicutes;c__Clostridia;o__Oscillospirales;f__Ruminococcaceae;g__Caproiciproducens	0	0	0.34659	0.0416667	0.149569		0.101546	0.116519
133	Bacteria;p__Firmicutes;c__Clostridia;o__Oscillospirales;f__Ruminococcaceae;g__Faecalibacterium	0	0.105707	0.210683	0.291667	0.0112308	0.0311759	0.00108824	0.127338
134	Bacteria;p__Firmicutes;c__Clostridia;o__Oscillospirales;f__Ruminococcaceae;g__Incertae_Sedis	0	0	0.0166729	0.0416667	0.149569		0.101546	0.116519
135	Bacteria;p__Firmicutes;c__Clostridia;o__Oscillospirales;f__Ruminococcaceae;g__Paludicola	0	0.0303884	0	0.0416667	0.434598	0.171391		0.275492
136	Bacteria;p__Firmicutes;c__Clostridia;o__Oscillospirales;f__Ruminococcaceae;g__Ruminococcaceae	0.0396135	0	0.0367223	0.166667	0.233888	0.0473628	0.406805	0.116519
137	Bacteria;p__Firmicutes;c__Clostridia;o__Oscillospirales;f__Ruminococcaceae;g__Ruminococcus	0.478873	0.835757	0.63627	0.916667	0.253335	0.0654556	0.212992	0.231432
138	Bacteria;p__Firmicutes;c__Clostridia;o__Oscillospirales;f__Ruminococcaceae;g__Subdoligranulum	0.000606648	0.011744	0	0.0833333	0.750998	0.46948	0.285804	0.275492
139	Bacteria;p__Firmicutes;c__Clostridia;o__Oscillospirales;f__Ruminococcaceae;g__UBA1819	0	0	0.0283708	0.0416667	0.149569		0.101546	0.116519
140	Bacteria;p__Firmicutes;c__Clostridia;o__Oscillospirales;f__Ruminococcaceae;g__[Eubacterium]_siraeum_group	0.0167384	0.118295	0.0999185	0.333333	0.34149	0.090773	0.153467	0.470573
141	Bacteria;p__Firmicutes;c__Clostridia;o__Oscillospirales;f__[Eubacterium]_coprostanoligenes_group;g__[Eubacterium]_coprostanoligenes_group	0.0482082	0.087253	0.0435317	0.583333	0.734752	0.262303	0.424758	0.289409
142	Bacteria;p__Firmicutes;c__Clostridia;o__Peptostreptococcales-Tissierellales;f__Anaerovoracaceae;g__[Eubacterium]_brachy_group	0	0.255672	0	0.125	0.0656325	0.0311759		0.0970236
143	Bacteria;p__Firmicutes;c__Clostridia;o__Peptostreptococcales-Tissierellales;f__Anaerovoracaceae;g__[Eubacterium]_nodatum_group	0	0.067483	0.0612038	0.166667	0.167808	0.0311759	0.101546	0.369181
144	Bacteria;p__Firmicutes;c__Clostridia;o__Peptostreptococcales-Tissierellales;f__Peptostreptococcaceae;g__Filifactor	0.00708576	0.689969	0.0125047	0.125	0.902829	0.46948	0.378079	0.413412
145	Bacteria;p__Firmicutes;c__Clostridia;o__Peptostreptococcales-Tissierellales;f__Peptostreptococcaceae;g__Peptostreptococcaceae	0	0.027892	0.0208411	0.0833333	0.42259	0.171391	0.101546	0.413412
146	Bacteria;p__Firmicutes;c__Clostridia;o__Peptostreptococcales-Tissierellales;f__Peptostreptococcaceae;g__Peptostreptococcus	0.0257384	0.34968	0.1535	0.416667	0.340273	0.149706	0.0946566	0.387912
147	Bacteria;p__Firmicutes;c__Clostridia;o__Peptostreptococcales-Tissierellales;f__Peptostreptococcaceae;g__Romboutsia	42.074	12.6262	16.5928	0.958333	0.083827	0.0186682	0.079498	0.5
148	Bacteria;p__Firmicutes;c__Clostridia;o__Peptostreptococcales-Tissierellales;f__Peptostreptococcaceae;g__Terrisporobacter	0	0	0.101533	0.0833333	0.0189639		0.0246097	0.0314709
149	Bacteria;p__Firmicutes;c__Clostridia;o__Peptostreptococcales-Tissierellales;f__Peptostreptococcales-Tissierellales;g__Anaerococcus	0	0.052463	0.0220334	0.166667	0.155546	0.0311759	0.101546	0.308174
150	Bacteria;p__Firmicutes;c__Clostridia;o__Peptostreptococcales-Tissierellales;f__Peptostreptococcales-Tissierellales;g__Ezakiella	0	0.0123527	0	0.0416667	0.434598	0.171391		0.275492
151	Bacteria;p__Firmicutes;c__Clostridia;o__Peptostreptococcales-Tissierellales;f__Peptostreptococcales-Tissierellales;g__Finegoldia	0	0	0.00119927	0.0416667	0.149569		0.101546	0.116519
152	Bacteria;p__Firmicutes;c__Clostridia;o__Peptostreptococcales-Tissierellales;f__Peptostreptococcales-Tissierellales;g__Parvimonas	0.0357713	3.13445	0.0818956	0.375	0.330269	0.108035	0.107573	0.5
153	Bacteria;p__Firmicutes;c__Clostridia;o__Peptostreptococcales-Tissierellales;f__Peptostreptococcales-Tissierellales;g__W5053	0	0.0618594	0	0.0416667	0.434598	0.171391		0.275492
154	Bacteria;p__Firmicutes;c__Negativicutes;o__Veillonellales-Selenomonadales;f__Selenomonadaceae;g__Megamonas	0.000819731	0.0675765	0.120361	0.208333	0.339765	0.220288	0.0806475	0.279429
155	Bacteria;p__Firmicutes;c__Negativicutes;o__Veillonellales-Selenomonadales;f__Selenomonadaceae;g__Selenomonas	0	0.417729	0.0685483	0.125	0.301265	0.072837	0.101546	0.426407
156	Bacteria;p__Firmicutes;c__Negativicutes;o__Veillonellales-Selenomonadales;f__Veillonellaceae;g__Dialister	0.0339435	0.286426	0	0.166667	0.535442	0.431835	0.175775	0.162436
157	Bacteria;p__Firmicutes;c__Negativicutes;o__Veillonellales-Selenomonadales;f__Veillonellaceae;g__Veillonella	0.0308325	0.567501	0.544881	0.458333	0.0188444	0.00708867	0.00658614	0.473127
158	Bacteria;p__Fusobacteriota;c__Fusobacteriia;o__Fusobacteriales;f__Fusobacteriaceae;g__Fusobacterium	0.304999	1.22601	0.184787	0.625	0.585654	0.280779	0.306441	0.183514
159	Bacteria;p__Fusobacteriota;c__Fusobacteriia;o__Fusobacteriales;f__Leptotrichiaceae;g__Leptotrichia	0	0.03264	0.0237827	0.125	0.118137	0.171391	0.0246097	0.176797
160	Bacteria;p__Myxococcota;c__Polyangia;o__Polyangiales;f__Polyangiaceae;g__Pajaroellobacter	0	0	0.0109119	0.0416667	0.149569		0.101546	0.116519
161	Bacteria;p__Patescibacteria;c__Gracilibacteria;o__Absconditabacteriales_(SR1);f__Absconditabacteriales_(SR1);g__Absconditabacteriales_(SR1)	0.000279658	0.04404	0.0742006	0.125	0.842124	0.46948	0.302386	0.413412
162	Bacteria;p__Patescibacteria;c__Gracilibacteria;o__Gracilibacteria;f__Gracilibacteria;g__Gracilibacteria	0	0.0422565	0.0220334	0.125	0.309063	0.072837	0.101546	0.5
163	Bacteria;p__Patescibacteria;c__Saccharimonadia;o__Saccharimonadales;f__Saccharimonadaceae;g__Saccharimonadaceae	0	0.0224943	0.0244815	0.0833333	0.42259	0.171391	0.101546	0.413412
164	Bacteria;p__Patescibacteria;c__Saccharimonadia;o__Saccharimonadales;f__Saccharimonadaceae;g__TM7x	0.00245919	0.0218599	0	0.125	0.43449	0.220288	0.285804	0.162436
165	Bacteria;p__Patescibacteria;c__Saccharimonadia;o__Saccharimonadales;f__Saccharimonadales;g__Saccharimonadales	0	0	0.018757	0.0416667	0.149569		0.101546	0.116519
166	Bacteria;p__Proteobacteria;c__Alphaproteobacteria;o__Acetobacterales;f__Acetobacteraceae;g__Craurococcus-Caldovatus	0.000559316	0	0.0104206	0.0833333	0.410566	0.199538	0.302386	0.116519
167	Bacteria;p__Proteobacteria;c__Alphaproteobacteria;o__Acetobacterales;f__Acetobacteraceae;g__Roseomonas	0.000770263	0	0	0.0416667	0.496585	0.199538	0.285804
168	Bacteria;p__Proteobacteria;c__Alphaproteobacteria;o__Azospirillales;f__Azospirillaceae;g__Niveispirillum	0.0957307	0.388167	0.224108	0.625	0.035336	0.00532726	0.159548	0.17426
169	Bacteria;p__Proteobacteria;c__Alphaproteobacteria;o__Caulobacterales;f__Caulobacteraceae;g__Brevundimonas	0	0.126963	0.113918	0.208333	0.1177	0.0311759	0.0246097	0.5
170	Bacteria;p__Proteobacteria;c__Alphaproteobacteria;o__Caulobacterales;f__Caulobacteraceae;g__Caulobacter	0.118692	0.639434	0.928412	0.75	0.141285	0.0382744	0.0870081	0.446732
171	Bacteria;p__Proteobacteria;c__Alphaproteobacteria;o__Rhizobiales;f__Beijerinckiaceae;g__Methylobacterium-Methylorubrum	0.0244435	0.00791682	0.0924178	0.333333	0.177731	0.376002	0.0946566	0.043699
172	Bacteria;p__Proteobacteria;c__Alphaproteobacteria;o__Rhizobiales;f__Rhizobiaceae;g__Allorhizobium-Neorhizobium-Pararhizobium-Rhizobium	0	0	0.0405555	0.0833333	0.0189639		0.0246097	0.0314709
173	Bacteria;p__Proteobacteria;c__Alphaproteobacteria;o__Rhizobiales;f__Rhizobiales_Incertae_Sedis;g__Phreatobacter	0	0.0253061	0.0925646	0.125	0.0966832	0.171391	0.0246097	0.132818
174	Bacteria;p__Proteobacteria;c__Alphaproteobacteria;o__Rhizobiales;f__Xanthobacteraceae;g__Bradyrhizobium	0.00116589	0.0728122	0.0416823	0.166667	0.67484	0.220288	0.302386	0.426407
175	Bacteria;p__Proteobacteria;c__Alphaproteobacteria;o__Rhodobacterales;f__Rhodobacteraceae;g__Paracoccus	0	0.0309297	0.0739275	0.208333	0.00288365	0.171391	0.00108824	0.0216883
176	Bacteria;p__Proteobacteria;c__Alphaproteobacteria;o__Rickettsiales;f__Mitochondria;g__Mitochondria	0.00327892	0.106484	0	0.166667	0.184515	0.0940185	0.285804	0.0970236
177	Bacteria;p__Proteobacteria;c__Alphaproteobacteria;o__Sphingomonadales;f__Sphingomonadaceae;g__Novosphingobium	0.000559316	0.0253061	0	0.0833333	0.750998	0.46948	0.285804	0.275492
178	Bacteria;p__Proteobacteria;c__Alphaproteobacteria;o__Sphingomonadales;f__Sphingomonadaceae;g__Sphingobium	0.0012133	0.0723075	0.0220334	0.208333	0.376665	0.0940185	0.302386	0.308174
179	Bacteria;p__Proteobacteria;c__Alphaproteobacteria;o__Sphingomonadales;f__Sphingomonadaceae;g__Sphingomonas	0	0.149367	0.25755	0.291667	0.0112308	0.0311759	0.00108824	0.127338
180	Bacteria;p__Proteobacteria;c__Gammaproteobacteria;o__Aeromonadales;f__Succinivibrionaceae;g__Succinivibrio	0	0	0.00119927	0.0416667	0.149569		0.101546	0.116519
181	Bacteria;p__Proteobacteria;c__Gammaproteobacteria;o__Alteromonadales;f__Marinobacteraceae;g__Marinobacter	0	0.0393651	0	0.0416667	0.434598	0.171391		0.275492
182	Bacteria;p__Proteobacteria;c__Gammaproteobacteria;o__Burkholderiales;f__Burkholderiaceae;g__Lautropia	0.00213747	0.0718224	0.166526	0.291667	0.0231365	0.220288	0.00279651	0.0803453
183	Bacteria;p__Proteobacteria;c__Gammaproteobacteria;o__Burkholderiales;f__Burkholderiaceae;g__Ralstonia	0.00204933	0.103438	0.0268305	0.208333	0.395371	0.220288	0.0806475	0.401094
184	Bacteria;p__Proteobacteria;c__Gammaproteobacteria;o__Burkholderiales;f__Comamonadaceae;g__Acidovorax	0	0.0462489	0.0250094	0.125	0.301265	0.072837	0.101546	0.426407
185	Bacteria;p__Proteobacteria;c__Gammaproteobacteria;o__Burkholderiales;f__Comamonadaceae;g__Comamonas	0	0	0.010245	0.0416667	0.149569		0.101546	0.116519
186	Bacteria;p__Proteobacteria;c__Gammaproteobacteria;o__Burkholderiales;f__Comamonadaceae;g__Delftia	0	0.00849248	0	0.0416667	0.434598	0.171391		0.275492
187	Bacteria;p__Proteobacteria;c__Gammaproteobacteria;o__Burkholderiales;f__Comamonadaceae;g__Diaphorobacter	0.00586521	0	0.00599636	0.125	0.375114	0.0964878	0.465119	0.116519
188	Bacteria;p__Proteobacteria;c__Gammaproteobacteria;o__Burkholderiales;f__Comamonadaceae;g__Ottowia	0	0.024956	0	0.0416667	0.434598	0.171391		0.275492
189	Bacteria;p__Proteobacteria;c__Gammaproteobacteria;o__Burkholderiales;f__Comamonadaceae;g__Pelomonas	0	0	0.00479709	0.0416667	0.149569		0.101546	0.116519
190	Bacteria;p__Proteobacteria;c__Gammaproteobacteria;o__Burkholderiales;f__Comamonadaceae;g__Simplicispira	0	0.0337415	0.0349179	0.0833333	0.42259	0.171391	0.101546	0.413412
191	Bacteria;p__Proteobacteria;c__Gammaproteobacteria;o__Burkholderiales;f__Hydrogenophilaceae;g__Hydrogenophilus	0.098935	0.280607	0.300386	0.666667	0.291979	0.167794	0.0594954	0.419867
192	Bacteria;p__Proteobacteria;c__Gammaproteobacteria;o__Burkholderiales;f__Methylophilaceae;g__Methylophilus	0	0.11553	0.0855028	0.25	0.0542778	0.0311759	0.00556131	0.383876
193	Bacteria;p__Proteobacteria;c__Gammaproteobacteria;o__Burkholderiales;f__Neisseriaceae;g__Neisseria	0.0740185	1.27341	0.750037	0.75	0.00466559	0.00310221	0.00366441	0.344578
194	Bacteria;p__Proteobacteria;c__Gammaproteobacteria;o__Burkholderiales;f__Oxalobacteraceae;g__Massilia	0.0171435	0	0.0367223	0.125	0.371723	0.0964878	0.465119	0.116519
195	Bacteria;p__Proteobacteria;c__Gammaproteobacteria;o__Burkholderiales;f__Rhodocyclaceae;g__Methyloversatilis	0	0.0202319	0.0208411	0.0833333	0.42259	0.171391	0.101546	0.413412
196	Bacteria;p__Proteobacteria;c__Gammaproteobacteria;o__Cardiobacteriales;f__Cardiobacteriaceae;g__Cardiobacterium	0	0.0421769	0	0.0416667	0.434598	0.171391		0.275492
197	Bacteria;p__Proteobacteria;c__Gammaproteobacteria;o__Enterobacterales;f__Enterobacteriaceae;g__Enterobacter	0	0.0404637	0	0.0416667	0.434598	0.171391		0.275492
198	Bacteria;p__Proteobacteria;c__Gammaproteobacteria;o__Enterobacterales;f__Enterobacteriaceae;g__Escherichia-Shigella	0.0929331	0.485316	0.507243	0.708333	0.18487	0.0922671	0.0540736	0.368037
199	Bacteria;p__Proteobacteria;c__Gammaproteobacteria;o__Enterobacterales;f__Erwiniaceae;g__Pantoea	0	0.0227609	0	0.0416667	0.434598	0.171391		0.275492
200	Bacteria;p__Proteobacteria;c__Gammaproteobacteria;o__Enterobacterales;f__Yersiniaceae;g__Serratia	0	0	0.018757	0.0416667	0.149569		0.101546	0.116519
201	Bacteria;p__Proteobacteria;c__Gammaproteobacteria;o__Pasteurellales;f__Pasteurellaceae;g__Actinobacillus	0.00134266	0.01468	0	0.0833333	0.750998	0.46948	0.285804	0.275492
202	Bacteria;p__Proteobacteria;c__Gammaproteobacteria;o__Pasteurellales;f__Pasteurellaceae;g__Aggregatibacter	0.00245919	0.0368757	0.018757	0.166667	0.67484	0.220288	0.302386	0.426407
203	Bacteria;p__Proteobacteria;c__Gammaproteobacteria;o__Pasteurellales;f__Pasteurellaceae;g__Haemophilus	0.0209721	1.15962	0.478563	0.583333	0.0519983	0.0260577	0.01658	0.419867
204	Bacteria;p__Proteobacteria;c__Gammaproteobacteria;o__Pseudomonadales;f__Moraxellaceae;g__Acinetobacter	0.0745865	0.527644	0.919045	0.75	0.153896	0.100833	0.0373537	0.318506
205	Bacteria;p__Proteobacteria;c__Gammaproteobacteria;o__Pseudomonadales;f__Moraxellaceae;g__Enhydrobacter	0.0183025	0.307672	0.225153	0.5	0.0797182	0.0170484	0.0734201	0.392531
206	Bacteria;p__Proteobacteria;c__Gammaproteobacteria;o__Pseudomonadales;f__Pseudomonadaceae;g__Pseudomonas	0.0448222	0.1277	0.139453	0.5	0.454011	0.154977	0.159548	0.5
207	Bacteria;p__Proteobacteria;c__Gammaproteobacteria;o__Xanthomonadales;f__Xanthomonadaceae;g__Stenotrophomonas	0.000962828	0	0.0598335	0.166667	0.00952397	0.199538	0.0169212	0.00793547
208	Bacteria;p__Proteobacteria;c__Gammaproteobacteria;o__Xanthomonadales;f__Xanthomonadaceae;g__Vulcaniibacterium	0	0	0.0145888	0.0416667	0.149569		0.101546	0.116519
209	Bacteria;p__Spirochaetota;c__Spirochaetia;o__Spirochaetales;f__Spirochaetaceae;g__Sphaerochaeta	0	0.398825	0.00599636	0.166667	0.142069	0.0311759	0.101546	0.252053
210	Bacteria;p__Spirochaetota;c__Spirochaetia;o__Spirochaetales;f__Spirochaetaceae;g__Treponema	0.802048	3.23911	0.133151	0.416667	0.46022	0.127954	0.442029	0.238259
211	Bacteria;p__Synergistota;c__Synergistia;o__Synergistales;f__Synergistaceae;g__Fretibacterium	0.115507	0.56127	0.0643445	0.333333	0.503399	0.214766	0.137041	0.441306
212	Bacteria;p__Synergistota;c__Synergistia;o__Synergistales;f__Synergistaceae;g__Pyramidobacter	0.35974	0.462877	0.0970784	0.291667	0.341032	0.0854497	0.146733	0.470573
213	Bacteria;p__Verrucomicrobiota;c__Verrucomicrobiae;o__Verrucomicrobiales;f__Akkermansiaceae;g__Akkermansia	0.128809	0.304799	0.228802	0.583333	0.399056	0.231562	0.102952	0.29272

## Sheet: Supplementary Table7
Supplementary Table 7. The result of taxanomy statitical anlaysis in fecal (phylum to genus level)
	Phylum	NCD_F	HFD_F	sHFD_F	prevalence	Kruskal;p	NCD_F vs HFD_F	NCD_F vs sHFD_F	HFD_F vs sHFD_F
0	Bacteria;p__Actinobacteriota	0.731243	3.07383	2.69111	1	0.0039217	0.000503988	0.0288247	0.379731
1	Bacteria;p__Bacteroidetes	1.53669	1.64714	3.68391	1	0.0313236	0.120661	0.0160444	0.0160444
2	Bacteria;p__Cyanobacteria	0	0.0105886	0	0.12	0.0869257	0.0389362		0.110167
3	Bacteria;p__Deferribacterota	0.0129497	0.0150757	0	0.28	0.298876	0.378111	0.110167	0.0676898
4	Bacteria;p__Firmicutes	94.863	92.2464	85.363	1	0.0981225	0.338792	0.0216487	0.0491242
5	Bacteria;p__Fusobacteriota	0	0.00732256	0	0.04	0.472367	0.18406		0.285804
6	Bacteria;p__Proteobacteria	0.155321	0.411719	1.27929	1	0.0478938	0.00566485	0.122312	0.475585
7	Bacteria;p__Verrucomicrobiota	2.70076	2.58794	6.98272	1	0.411098	0.395668	0.179163	0.0992247
	Class	NCD_F	HFD_F	sHFD_F	prevalence	Kruskal;p	NCD_F vs HFD_F	NCD_F vs sHFD_F	HFD_F vs sHFD_F
0	Bacteria;p__Actinobacteriota;c__Actinobacteria	0.436787	2.71047	2.53488	1	0.00268107	0.00029142	0.0288247	0.379731
1	Bacteria;p__Actinobacteriota;c__Coriobacteriia	0.294456	0.363393	0.156228	0.92	0.0920683	0.172352	0.0793118	0.0215554
2	Bacteria;p__Bacteroidota;c__Bacteroidia	1.53669	1.64714	3.68391	1	0.0313236	0.120661	0.0160444	0.0160444
3	Bacteria;p__Cyanobacteria;c__Cyanobacteriia	0	0.00843869	0	0.08	0.209611	0.0840392		0.175775
4	Bacteria;p__Cyanobacteria;c__Vampirivibrionia	0	0.00215023	0	0.04	0.472367	0.18406		0.285804
5	Bacteria;p__Deferribacterota;c__Deferribacteres	0.0129497	0.0150757	0	0.28	0.298876	0.378111	0.110167	0.0676898
6	Bacteria;p__Firmicutes;c__Bacilli	15.2526	2.02937	7.8378	1	0.00045227	9.13359e-05	0.0288247	0.0628932
7	Bacteria;p__Firmicutes;c__Clostridia	79.6084	90.2154	77.4849	1	0.0144253	0.00180526	0.475585	0.0628932
8	Bacteria;p__Firmicutes;c__Incertae_Sedis	0.00204005	0	0	0.04	0.472367	0.18406	0.285804
9	Bacteria;p__Firmicutes;c__Negativicutes	0	0.00156928	0.0402932	0.12	0.0693551	0.18406	0.0246097	0.0806475
10	Bacteria;p__Fusobacteriota;c__Fusobacteriia	0	0.00732332	0	0.04	0.472367	0.18406		0.285804
11	Bacteria;p__Proteobacteria;c__Alphaproteobacteria	0.0280766	0.015268	0.00142623	0.36	0.509156	0.35051	0.171595	0.171595
12	Bacteria;p__Proteobacteria;c__Gammaproteobacteria	0.127244	0.396452	1.27787	0.96	0.0236156	0.00289768	0.079498	0.475585
13	Bacteria;p__Verrucomicrobiota;c__Verrucomicrobiae	2.70076	2.58794	6.98272	1	0.411098	0.395668	0.179163	0.0992247
	Order	NCD_F	HFD_F	sHFD_F	prevalence	Kruskal;p	NCD_F vs HFD_F	NCD_F vs sHFD_F	HFD_F vs sHFD_F
0	Bacteria;p__Actinobacteriota;c__Actinobacteria;o__Actinomycetales	0	0.0073251	0	0.04	0.472367	0.18406		0.285804
1	Bacteria;p__Actinobacteriota;c__Actinobacteria;o__Bifidobacteriales	0.000599976	0	0	0.04	0.472367	0.18406	0.285804
2	Bacteria;p__Actinobacteriota;c__Actinobacteria;o__Corynebacteriales	0.00346671	0.0900032	0	0.2	0.345911	0.228101	0.175775	0.110167
3	Bacteria;p__Actinobacteriota;c__Actinobacteria;o__Micrococcales	0.417766	1.62654	2.41279	1	0.00266135	0.00029142	0.0288247	0.212992
4	Bacteria;p__Actinobacteriota;c__Actinobacteria;o__Propionibacteriales	0.0155013	0.987297	0.122571	0.6	0.131835	0.037278	0.0688191	0.40239
5	Bacteria;p__Actinobacteriota;c__Coriobacteriia;o__Coriobacteriales	0.294841	0.363482	0.156274	0.92	0.0920683	0.172352	0.0793118	0.0215554
6	Bacteria;p__Bacteroidota;c__Bacteroidia;o__Bacteroidales	1.53847	1.64753	3.68475	1	0.0313236	0.120661	0.0160444	0.0160444
7	Bacteria;p__Cyanobacteria;c__Cyanobacteriia;o__Chloroplast	0	0.0084399	0	0.08	0.209611	0.0840392		0.175775
8	Bacteria;p__Cyanobacteria;c__Vampirivibrionia;o__Gastranaerophilales	0	0.00215057	0	0.04	0.472367	0.18406		0.285804
9	Bacteria;p__Deferribacterota;c__Deferribacteres;o__Deferribacterales	0.0129679	0.0150804	0	0.28	0.298876	0.378111	0.110167	0.0676898
10	Bacteria;p__Firmicutes;c__Bacilli;o__Acholeplasmatales	0.0179084	0.0233943	0	0.08	0.769126	0.5	0.285804	0.285804
11	Bacteria;p__Firmicutes;c__Bacilli;o__Bacillales	0.00136689	0.0186625	0	0.08	0.769126	0.5	0.285804	0.285804
12	Bacteria;p__Firmicutes;c__Bacilli;o__Erysipelotrichales	5.96353	0.491029	0.481666	1	0.00796811	0.00289768	0.0117325	0.42712
13	Bacteria;p__Firmicutes;c__Bacilli;o__Lactobacillales	9.174	1.33616	7.21533	1	0.00487172	0.000853125	0.334085	0.0288247
14	Bacteria;p__Firmicutes;c__Bacilli;o__RF39	0.0252498	0.00680561	0.00286661	0.24	0.28576	0.0748554	0.211261	0.378079
15	Bacteria;p__Firmicutes;c__Bacilli;o__Staphylococcales	0.0862774	0.153831	0.139352	0.72	0.425002	0.484597	0.148064	0.12019
16	Bacteria;p__Firmicutes;c__Clostridia;o__Christensenellales	1.33533	1.93824	0.540366	1	0.0354479	0.0702325	0.0628932	0.0117325
17	Bacteria;p__Firmicutes;c__Clostridia;o__Clostridia	0.0157539	0	0.00570698	0.12	0.334764	0.0840392	0.465119	0.101546
18	Bacteria;p__Firmicutes;c__Clostridia;o__Clostridia_UCG-014	1.1154	0.521586	0.273765	0.92	0.00507858	0.00364228	0.00422921	0.356529
19	Bacteria;p__Firmicutes;c__Clostridia;o__Clostridia_vadinBB60_group	0.0380411	0.00648969	0.0576298	0.44	0.20077	0.0572322	0.375915	0.0829702
20	Bacteria;p__Firmicutes;c__Clostridia;o__Clostridiales	0.513824	6.31098	0.978251	0.76	0.0611238	0.0175714	0.0776289	0.148714
21	Bacteria;p__Firmicutes;c__Clostridia;o__Eubacteriales	0.00625138	0	0	0.2	0.0119248	0.00746569	0.0400646
22	Bacteria;p__Firmicutes;c__Clostridia;o__Lachnospirales	28.4706	61.0295	49.7846	1	0.000964108	0.000657472	0.00422921	0.0628932
23	Bacteria;p__Firmicutes;c__Clostridia;o__Monoglobales	1.15126	0.0815004	0.0125167	0.64	0.000138205	0.000101414	0.00130023	0.314337
24	Bacteria;p__Firmicutes;c__Clostridia;o__Oscillospirales	18.4732	9.42723	16.7482	1	0.041509	0.00566485	0.212992	0.179163
25	Bacteria;p__Firmicutes;c__Clostridia;o__Peptococcales	0.255082	0.32234	0.399264	0.92	0.590345	0.192337	0.231016	0.475585
26	Bacteria;p__Firmicutes;c__Clostridia;o__Peptostreptococcales-Tissierellales	28.2123	10.5752	8.68	1	0.00457955	0.0022932	0.00602414	0.42712
27	Bacteria;p__Firmicutes;c__Incertae_Sedis;o__DTU014	0.00204566	0	0	0.04	0.472367	0.18406	0.285804
28	Bacteria;p__Firmicutes;c__Negativicutes;o__Veillonellales-Selenomonadales	0	0.00156966	0.0402984	0.12	0.0693551	0.18406	0.0246097	0.0806475
29	Bacteria;p__Fusobacteriota;c__Fusobacteriia;o__Fusobacteriales	0	0.0073251	0	0.04	0.472367	0.18406		0.285804
30	Bacteria;p__Proteobacteria;c__Alphaproteobacteria;o__Caulobacterales	0.00378581	0	0.00142674	0.12	0.334764	0.0840392	0.465119	0.101546
31	Bacteria;p__Proteobacteria;c__Alphaproteobacteria;o__Rhizobiales	0	0.00104644	0	0.04	0.472367	0.18406		0.285804
32	Bacteria;p__Proteobacteria;c__Alphaproteobacteria;o__Rhodospirillales	0.0243286	0.0142247	0	0.28	0.265294	0.282124	0.0676898	0.110167
33	Bacteria;p__Proteobacteria;c__Gammaproteobacteria;o__Burkholderiales	0.045706	0.114189	0.110178	0.8	0.225111	0.068736	0.0984213	0.475563
34	Bacteria;p__Proteobacteria;c__Gammaproteobacteria;o__Enterobacterales	0.0816805	0.278946	1.16788	0.92	0.087287	0.010567	0.163377	0.475585
35	Bacteria;p__Proteobacteria;c__Gammaproteobacteria;o__Pasteurellales	0	0.00111898	0	0.04	0.472367	0.18406		0.285804
36	Bacteria;p__Proteobacteria;c__Gammaproteobacteria;o__Pseudomonadales	0	0.00227533	0	0.04	0.472367	0.18406		0.285804
37	Bacteria;p__Verrucomicrobiota;c__Verrucomicrobiae;o__Verrucomicrobiales	2.70344	2.58851	6.98433	1	0.411098	0.395668	0.179163	0.0992247
	Family	NCD_F	HFD_F	sHFD_F	prevalence	Kruskal;p	NCD_F vs HFD_F	NCD_F vs sHFD_F	HFD_F vs sHFD_F
0	Bacteria;p__Actinobacteriota;c__Actinobacteria;o__Actinomycetales;f__Actinomycetaceae	0	0.00732614	0	0.04	0.472367	0.18406		0.285804
1	Bacteria;p__Actinobacteriota;c__Actinobacteria;o__Bifidobacteriales;f__Bifidobacteriaceae	0.000600148	0	0	0.04	0.472367	0.18406	0.285804
2	Bacteria;p__Actinobacteriota;c__Actinobacteria;o__Corynebacteriales;f__Corynebacteriaceae	0.00346817	0.090016	0	0.2	0.345911	0.228101	0.175775	0.110167
3	Bacteria;p__Actinobacteriota;c__Actinobacteria;o__Micrococcales;f__Dermatophilaceae	0	0.00434538	0.00204306	0.08	0.422105	0.18406	0.101546	0.378079
4	Bacteria;p__Actinobacteriota;c__Actinobacteria;o__Micrococcales;f__Micrococcaceae	0.417918	1.62085	2.40944	1	0.00266135	0.00029142	0.0288247	0.212992
5	Bacteria;p__Actinobacteriota;c__Actinobacteria;o__Propionibacteriales;f__Propionibacteriaceae	0.0155073	0.98744	0.122572	0.6	0.131835	0.037278	0.0688191	0.40239
6	Bacteria;p__Actinobacteriota;c__Coriobacteriia;o__Coriobacteriales;f__Atopobiaceae	0.0271014	0.129727	0.00428023	0.64	0.00109207	0.00101847	0.0815315	0.00366441
7	Bacteria;p__Actinobacteriota;c__Coriobacteriia;o__Coriobacteriales;f__Coriobacteriaceae	0	0.0136222	0	0.04	0.472367	0.18406		0.285804
8	Bacteria;p__Actinobacteriota;c__Coriobacteriia;o__Coriobacteriales;f__Coriobacteriales_Incertae_Sedis	0.00215857	0	0	0.08	0.209611	0.0840392	0.175775
9	Bacteria;p__Actinobacteriota;c__Coriobacteriia;o__Coriobacteriales;f__Eggerthellaceae	0.265697	0.215158	0.152007	0.92	0.503531	0.260261	0.178948	0.212785
10	Bacteria;p__Bacteroidota;c__Bacteroidia;o__Bacteroidales;f__Bacteroidaceae	0.841503	0.865802	2.28417	0.72	0.137005	0.117531	0.0787523	0.0594954
11	Bacteria;p__Bacteroidota;c__Bacteroidia;o__Bacteroidales;f__Muribaculaceae	0	0	0.0214012	0.04	0.135335		0.101546	0.101546
12	Bacteria;p__Bacteroidota;c__Bacteroidia;o__Bacteroidales;f__Prevotellaceae	0.0795599	0	0	0.04	0.472367	0.18406	0.285804
13	Bacteria;p__Bacteroidota;c__Bacteroidia;o__Bacteroidales;f__Tannerellaceae	0.617981	0.78258	1.37945	1	0.206864	0.260261	0.0628932	0.079498
14	Bacteria;p__Cyanobacteria;c__Cyanobacteriia;o__Chloroplast;f__Chloroplast	0	0.0084411	0	0.08	0.209611	0.0840392		0.175775
15	Bacteria;p__Cyanobacteria;c__Vampirivibrionia;o__Gastranaerophilales;f__Gastranaerophilales	0	0.00215087	0	0.04	0.472367	0.18406		0.285804
16	Bacteria;p__Deferribacterota;c__Deferribacteres;o__Deferribacterales;f__Deferribacteraceae	0.0129723	0.0150882	0	0.28	0.298876	0.378111	0.110167	0.0676898
17	Bacteria;p__Firmicutes;c__Bacilli;o__Acholeplasmatales;f__Acholeplasmataceae	0.0179146	0.0234066	0	0.08	0.769126	0.5	0.285804	0.285804
18	Bacteria;p__Firmicutes;c__Bacilli;o__Bacillales;f__Bacillaceae	0.00136741	0.0186651	0	0.08	0.769126	0.5	0.285804	0.285804
19	Bacteria;p__Firmicutes;c__Bacilli;o__Erysipelotrichales;f__Erysipelatoclostridiaceae	0.214096	0.386074	0.229678	1	0.187236	0.0444865	0.475585	0.122312
20	Bacteria;p__Firmicutes;c__Bacilli;o__Erysipelotrichales;f__Erysipelotrichaceae	5.75163	0.101233	0.252024	0.92	0.00486175	0.00179894	0.0117325	0.212785
21	Bacteria;p__Firmicutes;c__Bacilli;o__Lactobacillales;f__Carnobacteriaceae	0	0.00671945	0	0.04	0.472367	0.18406		0.285804
22	Bacteria;p__Firmicutes;c__Bacilli;o__Lactobacillales;f__Enterococcaceae	0.0105556	0.0557267	1.13413	0.68	0.000514652	0.00694431	0.00097077	0.00290657
23	Bacteria;p__Firmicutes;c__Bacilli;o__Lactobacillales;f__Lactobacillaceae	9.11571	0.417364	3.57489	1	0.000342872	0.000164919	0.0378763	0.00846435
24	Bacteria;p__Firmicutes;c__Bacilli;o__Lactobacillales;f__Streptococcaceae	0.0514262	0.856611	2.50663	0.8	0.000142286	8.15245e-05	0.00112273	0.212992
25	Bacteria;p__Firmicutes;c__Bacilli;o__RF39;f__RF39	0.0252572	0.00680919	0.00286682	0.24	0.28576	0.0748554	0.211261	0.378079
26	Bacteria;p__Firmicutes;c__Bacilli;o__Staphylococcales;f__Gemellaceae	0	0.00732614	0	0.04	0.472367	0.18406		0.285804
27	Bacteria;p__Firmicutes;c__Bacilli;o__Staphylococcales;f__Staphylococcaceae	0.086309	0.146529	0.139357	0.72	0.417059	0.423444	0.148064	0.12019
28	Bacteria;p__Firmicutes;c__Clostridia;o__Christensenellales;f__Christensenellaceae	1.33585	1.93872	0.54039	1	0.0354479	0.0702325	0.0628932	0.0117325
29	Bacteria;p__Firmicutes;c__Clostridia;o__Clostridia;f__Hungateiclostridiaceae	0.0157603	0	0.00570698	0.12	0.334764	0.0840392	0.465119	0.101546
30	Bacteria;p__Firmicutes;c__Clostridia;o__Clostridia_UCG-014;f__Clostridia_UCG-014	1.1158	0.521809	0.273773	0.92	0.00507858	0.00364228	0.00422921	0.356529
31	Bacteria;p__Firmicutes;c__Clostridia;o__Clostridia_vadinBB60_group;f__Clostridia_vadinBB60_group	0.0380579	0.00649332	0.0576311	0.44	0.20077	0.0572322	0.375915	0.0829702
32	Bacteria;p__Firmicutes;c__Clostridia;o__Clostridiales;f__Clostridiaceae	0.513992	6.3124	0.978296	0.76	0.0611238	0.0175714	0.0776289	0.148714
33	Bacteria;p__Firmicutes;c__Clostridia;o__Eubacteriales;f__Anaerofustaceae	0.00625379	0	0	0.2	0.0119248	0.00746569	0.0400646
34	Bacteria;p__Firmicutes;c__Clostridia;o__Lachnospirales;f__Defluviitaleaceae	0.0575532	0.0555108	0.0145602	0.84	0.0536554	0.484925	0.0212758	0.0130577
35	Bacteria;p__Firmicutes;c__Clostridia;o__Lachnospirales;f__Lachnospiraceae	28.4233	60.9879	49.7735	1	0.000964108	0.000657472	0.00422921	0.0628932
36	Bacteria;p__Firmicutes;c__Clostridia;o__Monoglobales;f__Monoglobaceae	1.15168	0.0815243	0.0125172	0.64	0.000138205	0.000101414	0.00130023	0.314337
37	Bacteria;p__Firmicutes;c__Clostridia;o__Oscillospirales;f__Butyricicoccaceae	0.933673	0.0481103	0.0189699	0.72	0.000168165	0.000116564	0.00130023	0.280638
38	Bacteria;p__Firmicutes;c__Clostridia;o__Oscillospirales;f__Ethanoligenenaceae	0.00446704	0.0139061	0.135722	0.36	0.000729975	0.435576	0.000567692	0.00139969
39	Bacteria;p__Firmicutes;c__Clostridia;o__Oscillospirales;f__Oscillospiraceae	9.56803	5.96531	11.0768	1	0.189847	0.0269513	0.334085	0.334085
40	Bacteria;p__Firmicutes;c__Clostridia;o__Oscillospirales;f__Ruminococcaceae	6.56115	3.06353	4.59962	1	0.0136986	0.00289768	0.0628932	0.14893
41	Bacteria;p__Firmicutes;c__Clostridia;o__Oscillospirales;f__UCG-010	0.144863	0.0190752	0.0182565	0.6	0.000939556	0.000514368	0.00411292	0.33088
42	Bacteria;p__Firmicutes;c__Clostridia;o__Oscillospirales;f__[Clostridium]_methylpentosum_group	0.00185324	0	0.0358187	0.2	0.00080255	0.18406	0.00433366	0.00108824
43	Bacteria;p__Firmicutes;c__Clostridia;o__Oscillospirales;f__[Eubacterium]_coprostanoligenes_group	1.2545	0.320525	0.859324	1	0.00112065	0.000503988	0.079498	0.00846435
44	Bacteria;p__Firmicutes;c__Clostridia;o__Peptococcales;f__Peptococcaceae	0.255185	0.322422	0.399281	0.92	0.590345	0.192337	0.231016	0.475585
45	Bacteria;p__Firmicutes;c__Clostridia;o__Peptostreptococcales-Tissierellales;f__Anaerovoracaceae	0.230529	0.153487	0.105049	0.92	0.0959747	0.0377758	0.0378763	0.379627
46	Bacteria;p__Firmicutes;c__Clostridia;o__Peptostreptococcales-Tissierellales;f__Peptostreptococcaceae	27.9908	10.4206	8.57521	1	0.00457955	0.0022932	0.00602414	0.42712
47	Bacteria;p__Firmicutes;c__Clostridia;o__Peptostreptococcales-Tissierellales;f__Peptostreptococcales-Tissierellales	0	0.00366307	0	0.04	0.472367	0.18406		0.285804
48	Bacteria;p__Firmicutes;c__Incertae_Sedis;o__DTU014;f__DTU014	0.00204625	0	0	0.04	0.472367	0.18406	0.285804
49	Bacteria;p__Firmicutes;c__Negativicutes;o__Veillonellales-Selenomonadales;f__Selenomonadaceae	0	0	0.0364277	0.04	0.135335		0.101546	0.101546
50	Bacteria;p__Firmicutes;c__Negativicutes;o__Veillonellales-Selenomonadales;f__Veillonellaceae	0	0.00156989	0.0038713	0.08	0.380349	0.18406	0.101546	0.302386
51	Bacteria;p__Fusobacteriota;c__Fusobacteriia;o__Fusobacteriales;f__Fusobacteriaceae	0	0.00732614	0	0.04	0.472367	0.18406		0.285804
52	Bacteria;p__Proteobacteria;c__Alphaproteobacteria;o__Caulobacterales;f__Caulobacteraceae	0.00378742	0	0.00142674	0.12	0.334764	0.0840392	0.465119	0.101546
53	Bacteria;p__Proteobacteria;c__Alphaproteobacteria;o__Rhizobiales;f__Xanthobacteraceae	0	0.00104659	0	0.04	0.472367	0.18406		0.285804
54	Bacteria;p__Proteobacteria;c__Gammaproteobacteria;o__Burkholderiales;f__Burkholderiaceae	0	0	0.00154852	0.04	0.135335		0.101546	0.101546
55	Bacteria;p__Proteobacteria;c__Gammaproteobacteria;o__Burkholderiales;f__Hydrogenophilaceae	0	0	0.000955605	0.04	0.135335		0.101546	0.101546
56	Bacteria;p__Proteobacteria;c__Gammaproteobacteria;o__Burkholderiales;f__Methylophilaceae	0.00214314	0	0	0.12	0.0869257	0.0389362	0.110167
57	Bacteria;p__Proteobacteria;c__Gammaproteobacteria;o__Burkholderiales;f__Neisseriaceae	0	0.0134405	0.00238901	0.16	0.17772	0.0389362	0.101546	0.291114
58	Bacteria;p__Proteobacteria;c__Gammaproteobacteria;o__Burkholderiales;f__Sutterellaceae	0.0435791	0.100776	0.105298	0.76	0.333222	0.15965	0.0787523	0.426861
59	Bacteria;p__Proteobacteria;c__Gammaproteobacteria;o__Enterobacterales;f__Enterobacteriaceae	0.081712	0.279005	1.1679	0.92	0.087287	0.010567	0.163377	0.475585
60	Bacteria;p__Proteobacteria;c__Gammaproteobacteria;o__Pasteurellales;f__Pasteurellaceae	0	0.00111932	0	0.04	0.472367	0.18406		0.285804
61	Bacteria;p__Proteobacteria;c__Gammaproteobacteria;o__Pseudomonadales;f__Moraxellaceae	0	0.00227566	0	0.04	0.472367	0.18406		0.285804
62	Bacteria;p__Verrucomicrobiota;c__Verrucomicrobiae;o__Verrucomicrobiales;f__Akkermansiaceae	2.70471	2.58943	6.98486	1	0.411098	0.395668	0.179163	0.0992247
	Genus	NCD_F	HFD_F	sHFD_F	prevalence	Kruskal;p	NCD_F vs HFD_F	NCD_F vs sHFD_F	HFD_F vs sHFD_F
0	Bacteria;p__Actinobacteriota;c__Actinobacteria;o__Actinomycetales;f__Actinomycetaceae;g__Actinomyces	0	0.00868878	0	0.04	0.472367	0.18406		0.285804
1	Bacteria;p__Actinobacteriota;c__Actinobacteria;o__Bifidobacteriales;f__Bifidobacteriaceae;g__Bifidobacterium	0.000722619	0	0	0.04	0.472367	0.18406	0.285804
2	Bacteria;p__Actinobacteriota;c__Actinobacteria;o__Corynebacteriales;f__Corynebacteriaceae;g__Corynebacterium	0.004034	0.103142	0	0.2	0.345911	0.228101	0.175775	0.110167
3	Bacteria;p__Actinobacteriota;c__Actinobacteria;o__Micrococcales;f__Micrococcaceae;g__Rothia	0.497293	1.88843	2.82877	1	0.00268851	0.00029142	0.0288247	0.25028
4	Bacteria;p__Actinobacteriota;c__Actinobacteria;o__Propionibacteriales;f__Propionibacteriaceae;g__Cutibacterium	0.0182721	1.12889	0.142579	0.6	0.148242	0.0441968	0.0688191	0.40239
5	Bacteria;p__Actinobacteriota;c__Coriobacteriia;o__Coriobacteriales;f__Coriobacteriaceae;g__Collinsella	0	0.0166329	0	0.04	0.472367	0.18406		0.285804
6	Bacteria;p__Actinobacteriota;c__Coriobacteriia;o__Coriobacteriales;f__Coriobacteriales_Incertae_Sedis;g__Raoultibacter	0.00193994	0	0	0.04	0.472367	0.18406	0.285804
7	Bacteria;p__Actinobacteriota;c__Coriobacteriia;o__Coriobacteriales;f__Eggerthellaceae;g__Adlercreutzia	0.209797	0.213226	0.120667	0.92	0.18083	0.311588	0.0990242	0.0377457
8	Bacteria;p__Actinobacteriota;c__Coriobacteriia;o__Coriobacteriales;f__Eggerthellaceae;g__Eggerthella	0	0	0.0453713	0.04	0.135335		0.101546	0.101546
9	Bacteria;p__Actinobacteriota;c__Coriobacteriia;o__Coriobacteriales;f__Eggerthellaceae;g__Enterorhabdus	0.0824124	0.0260918	0.017898	0.52	0.0266658	0.0143792	0.0197993	0.406805
10	Bacteria;p__Actinobacteriota;c__Coriobacteriia;o__Coriobacteriales;f__Eggerthellaceae;g__Parvibacter	0.0211193	0.0106628	0	0.16	0.295788	0.165232	0.110167	0.285804
11	Bacteria;p__Bacteroidota;c__Bacteroidia;o__Bacteroidales;f__Bacteroidaceae;g__Bacteroides	1.00151	1.03916	2.6859	0.72	0.137005	0.117531	0.0787523	0.0594954
12	Bacteria;p__Bacteroidota;c__Bacteroidia;o__Bacteroidales;f__Muribaculaceae;g__Muribaculaceae	0	0	0.0262391	0.04	0.135335		0.101546	0.101546
13	Bacteria;p__Bacteroidota;c__Bacteroidia;o__Bacteroidales;f__Prevotellaceae;g__Prevotellaceae_UCG-001	0.0952308	0	0	0.04	0.472367	0.18406	0.285804
14	Bacteria;p__Bacteroidota;c__Bacteroidia;o__Bacteroidales;f__Tannerellaceae;g__Parabacteroides	0.697272	0.930675	1.64538	1	0.227918	0.260261	0.079498	0.079498
15	Bacteria;p__Bacteroidota;c__Bacteroidia;o__Bacteroidales;f__Tannerellaceae;g__Tannerellaceae	0.0249443	0	0.0153915	0.32	0.0268862	0.00746569	0.474266	0.00556131
16	Bacteria;p__Cyanobacteria;c__Cyanobacteriia;o__Chloroplast;f__Chloroplast;g__Chloroplast	0	0.00961217	0	0.08	0.209611	0.0840392		0.175775
17	Bacteria;p__Cyanobacteria;c__Vampirivibrionia;o__Gastranaerophilales;f__Gastranaerophilales;g__Gastranaerophilales	0	0.00262625	0	0.04	0.472367	0.18406		0.285804
18	Bacteria;p__Deferribacterota;c__Deferribacteres;o__Deferribacterales;f__Deferribacteraceae;g__Mucispirillum	0.0153971	0.0180081	0	0.28	0.298876	0.378111	0.110167	0.0676898
19	Bacteria;p__Firmicutes;c__Bacilli;o__Acholeplasmatales;f__Acholeplasmataceae;g__Anaeroplasma	0.0209242	0.0275731	0	0.08	0.769126	0.5	0.285804	0.285804
20	Bacteria;p__Firmicutes;c__Bacilli;o__Bacillales;f__Bacillaceae;g__Bacillus	0.0016616	0.0212306	0	0.08	0.769126	0.5	0.285804	0.285804
21	Bacteria;p__Firmicutes;c__Bacilli;o__Erysipelotrichales;f__Erysipelatoclostridiaceae;g__Candidatus_Stoquefichus	0	0.132336	0.0151238	0.28	0.0124991	0.00298598	0.101546	0.0815315
22	Bacteria;p__Firmicutes;c__Bacilli;o__Erysipelotrichales;f__Erysipelatoclostridiaceae;g__Erysipelatoclostridiaceae	0.00973677	0.0193001	0.0284965	0.36	0.508679	0.133772	0.5	0.239685
23	Bacteria;p__Firmicutes;c__Bacilli;o__Erysipelotrichales;f__Erysipelatoclostridiaceae;g__Erysipelatoclostridium	0.0129985	0.233623	0.215536	0.72	0.00060895	7.46964e-05	0.022694	0.179163
24	Bacteria;p__Firmicutes;c__Bacilli;o__Erysipelotrichales;f__Erysipelatoclostridiaceae;g__Erysipelotrichaceae_UCG-003	0.0506193	0.00963914	0	0.32	0.0484654	0.04808	0.0225638	0.175775
25	Bacteria;p__Firmicutes;c__Bacilli;o__Erysipelotrichales;f__Erysipelotrichaceae;g__Faecalitalea	0.00387988	0.0500406	0.187561	0.36	0.0825222	0.0118542	0.0806475	0.474266
26	Bacteria;p__Firmicutes;c__Bacilli;o__Erysipelotrichales;f__Erysipelotrichaceae;g__Turicibacter	6.81931	0.0563922	0.0591099	0.84	0.000605662	0.000285888	0.00292855	0.310536
27	Bacteria;p__Firmicutes;c__Bacilli;o__Erysipelotrichales;f__Erysipelotrichaceae;g__[Clostridium]_innocuum_group	0	0.0109297	0.0406112	0.16	0.122318	0.0840392	0.0246097	0.193658
28	Bacteria;p__Firmicutes;c__Bacilli;o__Lactobacillales;f__Carnobacteriaceae;g__Dolosigranulum	0	0.00764303	0	0.04	0.472367	0.18406		0.285804
29	Bacteria;p__Firmicutes;c__Bacilli;o__Lactobacillales;f__Enterococcaceae;g__Enterococcus	0.0123806	0.0641943	1.31795	0.68	0.000452899	0.00557072	0.00097077	0.00290657
30	Bacteria;p__Firmicutes;c__Bacilli;o__Lactobacillales;f__Lactobacillaceae;g__Lactobacillus	10.8762	0.494317	4.17204	1	0.000310052	0.000164919	0.0288247	0.00846435
31	Bacteria;p__Firmicutes;c__Bacilli;o__Lactobacillales;f__Streptococcaceae;g__Lactococcus	0	0.442369	2.47318	0.56	0.000150682	0.000115623	0.000176601	0.079498
32	Bacteria;p__Firmicutes;c__Bacilli;o__Lactobacillales;f__Streptococcaceae;g__Streptococcus	0.060538	0.553922	0.463313	0.8	0.00174553	0.00101847	0.00250614	0.42712
33	Bacteria;p__Firmicutes;c__Bacilli;o__RF39;f__RF39;g__RF39	0.031231	0.00802125	0.00334204	0.24	0.28576	0.0748554	0.211261	0.378079
34	Bacteria;p__Firmicutes;c__Bacilli;o__Staphylococcales;f__Gemellaceae;g__Gemella	0	0.00868878	0	0.04	0.472367	0.18406		0.285804
35	Bacteria;p__Firmicutes;c__Bacilli;o__Staphylococcales;f__Staphylococcaceae;g__Jeotgalicoccus	0.00697688	0	0	0.04	0.472367	0.18406	0.285804
36	Bacteria;p__Firmicutes;c__Bacilli;o__Staphylococcales;f__Staphylococcaceae;g__Staphylococcus	0.0954911	0.168177	0.164513	0.72	0.319337	0.484597	0.0984213	0.0972089
37	Bacteria;p__Firmicutes;c__Clostridia;o__Christensenellales;f__Christensenellaceae;g__Christensenellaceae_R-7_group	1.59438	2.28272	0.586848	1	0.0307506	0.0809862	0.0378763	0.0117325
38	Bacteria;p__Firmicutes;c__Clostridia;o__Clostridia;f__Hungateiclostridiaceae;g__Ruminiclostridium	0.018567	0	0.0069971	0.12	0.334764	0.0840392	0.465119	0.101546
39	Bacteria;p__Firmicutes;c__Clostridia;o__Clostridia_UCG-014;f__Clostridia_UCG-014;g__Clostridia_UCG-014	1.33799	0.618085	0.332228	0.92	0.00524056	0.00364228	0.00422921	0.403163
40	Bacteria;p__Firmicutes;c__Clostridia;o__Clostridia_vadinBB60_group;f__Clostridia_vadinBB60_group;g__Clostridia_vadinBB60_group	0.0441041	0.00770656	0.0704499	0.44	0.20077	0.0572322	0.375915	0.0829702
41	Bacteria;p__Firmicutes;c__Clostridia;o__Clostridiales;f__Clostridiaceae;g__Clostridium_sensu_stricto_1	0.614007	7.14465	1.03091	0.76	0.0771602	0.0175714	0.146755	0.148714
42	Bacteria;p__Firmicutes;c__Clostridia;o__Clostridiales;f__Clostridiaceae;g__Clostridium_sensu_stricto_13	0	0	0.134196	0.04	0.135335		0.101546	0.101546
43	Bacteria;p__Firmicutes;c__Clostridia;o__Eubacteriales;f__Anaerofustaceae;g__Anaerofustis	0.00737578	0	0	0.2	0.0119248	0.00746569	0.0400646
44	Bacteria;p__Firmicutes;c__Clostridia;o__Lachnospirales;f__Defluviitaleaceae;g__Defluviitaleaceae_UCG-011	0.0692167	0.0651054	0.0175732	0.84	0.0532098	0.454861	0.0212758	0.0130577
45	Bacteria;p__Firmicutes;c__Clostridia;o__Lachnospirales;f__Lachnospiraceae;g__A2	0.29345	0.0208226	0.187136	0.4	0.156223	0.033297	0.280638	0.153467
46	Bacteria;p__Firmicutes;c__Clostridia;o__Lachnospirales;f__Lachnospiraceae;g__ASF356	0.0284397	0	0	0.12	0.0869257	0.0389362	0.110167
47	Bacteria;p__Firmicutes;c__Clostridia;o__Lachnospirales;f__Lachnospiraceae;g__Acetatifactor	0.238361	0.0857271	0.0485056	0.24	0.49482	0.165232	0.5	0.146733
48	Bacteria;p__Firmicutes;c__Clostridia;o__Lachnospirales;f__Lachnospiraceae;g__Agathobacter	0.00230833	0	0	0.08	0.209611	0.0840392	0.175775
49	Bacteria;p__Firmicutes;c__Clostridia;o__Lachnospirales;f__Lachnospiraceae;g__Anaerostipes	0.12821	0.163433	0	0.12	0.567391	0.335203	0.175775	0.285804
50	Bacteria;p__Firmicutes;c__Clostridia;o__Lachnospirales;f__Lachnospiraceae;g__Blautia	2.58307	35.6382	25.4977	1	0.00025424	0.000164919	0.00134713	0.25028
51	Bacteria;p__Firmicutes;c__Clostridia;o__Lachnospirales;f__Lachnospiraceae;g__Butyrivibrio	0	0.509404	2.42142	0.2	0.11258	0.0389362	0.0246097	0.279842
52	Bacteria;p__Firmicutes;c__Clostridia;o__Lachnospirales;f__Lachnospiraceae;g__Coprococcus	0.160252	0.468702	1.89226	0.68	0.424604	0.117531	0.205484	0.378677
53	Bacteria;p__Firmicutes;c__Clostridia;o__Lachnospirales;f__Lachnospiraceae;g__Dorea	0.0517794	0.063133	0.0609996	0.28	0.84837	0.364025	0.347177	0.385275
54	Bacteria;p__Firmicutes;c__Clostridia;o__Lachnospirales;f__Lachnospiraceae;g__Eisenbergiella	0.0111836	0	0.13316	0.16	0.0100443	0.18406	0.0247208	0.00556131
55	Bacteria;p__Firmicutes;c__Clostridia;o__Lachnospirales;f__Lachnospiraceae;g__Frisingicoccus	0.109209	0.234248	0.323597	0.92	0.00996788	0.0116451	0.00422921	0.212992
56	Bacteria;p__Firmicutes;c__Clostridia;o__Lachnospirales;f__Lachnospiraceae;g__Fusicatenibacter	0.962646	0.407711	0	0.4	0.134225	0.259091	0.0400646	0.0400646
57	Bacteria;p__Firmicutes;c__Clostridia;o__Lachnospirales;f__Lachnospiraceae;g__GCA-900066575	0.049367	0.107644	0.146732	0.48	0.677311	0.324518	0.243308	0.267048
58	Bacteria;p__Firmicutes;c__Clostridia;o__Lachnospirales;f__Lachnospiraceae;g__Hungatella	0	0.00773223	0	0.04	0.472367	0.18406		0.285804
59	Bacteria;p__Firmicutes;c__Clostridia;o__Lachnospirales;f__Lachnospiraceae;g__Lachnoclostridium	1.05056	0.88131	1.25601	1	0.316296	0.153745	0.379731	0.079498
60	Bacteria;p__Firmicutes;c__Clostridia;o__Lachnospirales;f__Lachnospiraceae;g__Lachnospira	0.0134345	0	0	0.16	0.0334994	0.0174915	0.0676898
61	Bacteria;p__Firmicutes;c__Clostridia;o__Lachnospirales;f__Lachnospiraceae;g__Lachnospiraceae	0	0	0.00612707	0.04	0.135335		0.101546	0.101546
62	Bacteria;p__Firmicutes;c__Clostridia;o__Lachnospirales;f__Lachnospiraceae;g__Lachnospiraceae_FCS020_group	0.0457402	0.0224994	0.0292876	0.28	0.565827	0.163896	0.304886	0.465119
63	Bacteria;p__Firmicutes;c__Clostridia;o__Lachnospirales;f__Lachnospiraceae;g__Lachnospiraceae_NC2004_group	0.0931643	0.0158273	0.00884549	0.76	0.0256634	0.0114122	0.0212758	0.246366
64	Bacteria;p__Firmicutes;c__Clostridia;o__Lachnospirales;f__Lachnospiraceae;g__Lachnospiraceae_ND3007_group	0.895266	0.0849156	0	0.36	0.00213148	0.00278582	0.00591057	0.285804
65	Bacteria;p__Firmicutes;c__Clostridia;o__Lachnospirales;f__Lachnospiraceae;g__Lachnospiraceae_NK4A136_group	3.61796	4.28788	3.16481	0.92	0.106236	0.0444265	0.0378763	0.290602
66	Bacteria;p__Firmicutes;c__Clostridia;o__Lachnospirales;f__Lachnospiraceae;g__Lachnospiraceae_NK4B4_group	0.0314029	0.00789103	0	0.16	0.264128	0.13978	0.110167	0.285804
67	Bacteria;p__Firmicutes;c__Clostridia;o__Lachnospirales;f__Lachnospiraceae;g__Lachnospiraceae_UCG-001	0.352884	0	0	0.4	1.62176e-05	3.19322e-05	0.00112273
68	Bacteria;p__Firmicutes;c__Clostridia;o__Lachnospirales;f__Lachnospiraceae;g__Lachnospiraceae_UCG-004	0.000722619	0.0014721	0	0.08	0.769126	0.5	0.285804	0.285804
69	Bacteria;p__Firmicutes;c__Clostridia;o__Lachnospirales;f__Lachnospiraceae;g__Lachnospiraceae_UCG-006	0.371691	0.0285063	0.0302651	0.56	0.000204738	0.000140822	0.00193551	0.347177
70	Bacteria;p__Firmicutes;c__Clostridia;o__Lachnospirales;f__Lachnospiraceae;g__Lachnospiraceae_UCG-008	0	0.00436206	0	0.04	0.472367	0.18406		0.285804
71	Bacteria;p__Firmicutes;c__Clostridia;o__Lachnospirales;f__Lachnospiraceae;g__Lachnospiraceae_UCG-010	0	0.272047	0.381415	0.4	0.00695541	0.00110627	0.00556131	0.246366
72	Bacteria;p__Firmicutes;c__Clostridia;o__Lachnospirales;f__Lachnospiraceae;g__Marvinbryantia	2.73691	2.1891	1.97049	1	0.607465	0.213678	0.212992	0.475585
73	Bacteria;p__Firmicutes;c__Clostridia;o__Lachnospirales;f__Lachnospiraceae;g__Oribacterium	0.0510851	0	0	0.04	0.472367	0.18406	0.285804
74	Bacteria;p__Firmicutes;c__Clostridia;o__Lachnospirales;f__Lachnospiraceae;g__Roseburia	1.59993	1.08015	0.919053	1	0.203832	0.0702325	0.079498	0.475585
75	Bacteria;p__Firmicutes;c__Clostridia;o__Lachnospirales;f__Lachnospiraceae;g__Sellimonas	0.0152443	0	0	0.08	0.209611	0.0840392	0.175775
76	Bacteria;p__Firmicutes;c__Clostridia;o__Lachnospirales;f__Lachnospiraceae;g__Tuzzerella	0.116838	0.0550773	0.0113703	0.4	0.191937	0.0998235	0.0632953	0.347177
77	Bacteria;p__Firmicutes;c__Clostridia;o__Lachnospirales;f__Lachnospiraceae;g__Tyzzerella	0.244785	0	0	0.4	1.62176e-05	3.19322e-05	0.00112273
78	Bacteria;p__Firmicutes;c__Clostridia;o__Lachnospirales;f__Lachnospiraceae;g__[Bacteroides]_pectinophilus_group	0.217737	0	0	0.24	0.00389545	0.00298598	0.0225638
79	Bacteria;p__Firmicutes;c__Clostridia;o__Lachnospirales;f__Lachnospiraceae;g__[Eubacterium]_fissicatena_group	0	0.0112175	0	0.08	0.209611	0.0840392		0.175775
80	Bacteria;p__Firmicutes;c__Clostridia;o__Lachnospirales;f__Lachnospiraceae;g__[Eubacterium]_hallii_group	0.0223515	0	0	0.08	0.209611	0.0840392	0.175775
81	Bacteria;p__Firmicutes;c__Clostridia;o__Lachnospirales;f__Lachnospiraceae;g__[Eubacterium]_oxidoreducens_group	0.0777586	0.0324552	0.0360264	0.76	0.389396	0.119774	0.176997	0.332674
82	Bacteria;p__Firmicutes;c__Clostridia;o__Lachnospirales;f__Lachnospiraceae;g__[Eubacterium]_ventriosum_group	0.0895248	0.00100266	0.00874637	0.36	0.00579578	0.00243434	0.022694	0.302386
83	Bacteria;p__Firmicutes;c__Clostridia;o__Lachnospirales;f__Lachnospiraceae;g__[Eubacterium]_xylanophilum_group	2.41437	0.618193	1.40586	0.96	0.00821457	0.000853125	0.14893	0.14893
84	Bacteria;p__Firmicutes;c__Clostridia;o__Lachnospirales;f__Lachnospiraceae;g__[Ruminococcus]_gauvreauii_group	0.036153	0.99899	2.36918	0.6	0.00239588	0.00122751	0.003232	0.148714
85	Bacteria;p__Firmicutes;c__Clostridia;o__Lachnospirales;f__Lachnospiraceae;g__[Ruminococcus]_gnavus_group	0	0.263586	0.18054	0.2	0.102963	0.0174915	0.101546	0.304886
86	Bacteria;p__Firmicutes;c__Clostridia;o__Lachnospirales;f__Lachnospiraceae;g__[Ruminococcus]_torques_group	0.0498606	8.09554	2.31772	0.72	0.000410122	0.000514368	0.00097077	0.0288247
87	Bacteria;p__Firmicutes;c__Clostridia;o__Monoglobales;f__Monoglobaceae;g__Monoglobus	1.41475	0.0988569	0.0151325	0.64	0.000138205	0.000101414	0.00130023	0.314337
88	Bacteria;p__Firmicutes;c__Clostridia;o__Oscillospirales;f__Butyricicoccaceae;g__Butyricicoccus	0.641895	0.012107	0	0.56	5.79284e-05	7.46964e-05	0.00112273	0.0676898
89	Bacteria;p__Firmicutes;c__Clostridia;o__Oscillospirales;f__Butyricicoccaceae;g__UCG-008	0.00361309	0	0	0.04	0.472367	0.18406	0.285804
90	Bacteria;p__Firmicutes;c__Clostridia;o__Oscillospirales;f__Butyricicoccaceae;g__UCG-009	0.0831205	0.0458712	0.0230654	0.52	0.196916	0.0827327	0.0645207	0.472461
91	Bacteria;p__Firmicutes;c__Clostridia;o__Oscillospirales;f__Oscillospiraceae;g__Colidextribacter	0.557273	0.513641	1.19094	0.88	0.0354621	0.0224158	0.14893	0.0212758
92	Bacteria;p__Firmicutes;c__Clostridia;o__Oscillospirales;f__Oscillospiraceae;g__Flavonifractor	0	0.0523965	0.288054	0.28	0.0049626	0.0389362	0.00108824	0.0314575
93	Bacteria;p__Firmicutes;c__Clostridia;o__Oscillospirales;f__Oscillospiraceae;g__Intestinimonas	0.119772	0.106228	0.0545259	0.72	0.255357	0.211925	0.0373537	0.328985
94	Bacteria;p__Firmicutes;c__Clostridia;o__Oscillospirales;f__Oscillospiraceae;g__NK4A214_group	0.438353	0.159603	0.0826057	0.88	0.00249715	0.0036313	0.00134713	0.290093
95	Bacteria;p__Firmicutes;c__Clostridia;o__Oscillospirales;f__Oscillospiraceae;g__Oscillibacter	0.453501	0.127472	0.869629	0.72	0.00738363	0.00123906	0.334085	0.0306073
96	Bacteria;p__Firmicutes;c__Clostridia;o__Oscillospirales;f__Oscillospiraceae;g__Oscillospira	0.000676688	0.0186978	0.0330832	0.2	0.492768	0.117133	0.302386	0.468679
97	Bacteria;p__Firmicutes;c__Clostridia;o__Oscillospirales;f__Oscillospiraceae;g__Papillibacter	0.0564107	0.00887613	0.00437319	0.4	0.0187959	0.00918062	0.022694	0.465119
98	Bacteria;p__Firmicutes;c__Clostridia;o__Oscillospirales;f__Oscillospiraceae;g__UCG-003	0.209822	0.0145385	0.243635	0.52	0.00315471	0.000463949	0.148064	0.0247208
99	Bacteria;p__Firmicutes;c__Clostridia;o__Oscillospirales;f__Oscillospiraceae;g__UCG-005	7.61723	4.94074	7.54781	0.92	0.39423	0.0702325	0.333946	0.475563
100	Bacteria;p__Firmicutes;c__Clostridia;o__Oscillospirales;f__Ruminococcaceae;g__Anaerotruncus	0.0165562	0.0313147	0.12629	0.36	0.739199	0.282124	0.279842	0.417905
101	Bacteria;p__Firmicutes;c__Clostridia;o__Oscillospirales;f__Ruminococcaceae;g__Candidatus_Soleaferrea	0.00134395	0.0135709	0.00278503	0.12	0.829667	0.5	0.302386	0.378079
102	Bacteria;p__Firmicutes;c__Clostridia;o__Oscillospirales;f__Ruminococcaceae;g__Faecalibacterium	0	0.0033969	0	0.04	0.472367	0.18406		0.285804
103	Bacteria;p__Firmicutes;c__Clostridia;o__Oscillospirales;f__Ruminococcaceae;g__Harryflintia	0.0193127	0.0180478	0.195041	0.24	0.371119	0.193506	0.232958	0.110167
104	Bacteria;p__Firmicutes;c__Clostridia;o__Oscillospirales;f__Ruminococcaceae;g__Incertae_Sedis	0.497021	0.156997	0.220279	0.92	0.0100025	0.00141364	0.0491242	0.403163
105	Bacteria;p__Firmicutes;c__Clostridia;o__Oscillospirales;f__Ruminococcaceae;g__Negativibacillus	0.0372478	0.207941	0.0954688	0.52	0.152611	0.0428812	0.267048	0.110016
106	Bacteria;p__Firmicutes;c__Clostridia;o__Oscillospirales;f__Ruminococcaceae;g__Paludicola	0.032407	0.0262448	0.0417739	0.44	0.754305	0.482986	0.27499	0.27499
107	Bacteria;p__Firmicutes;c__Clostridia;o__Oscillospirales;f__Ruminococcaceae;g__Pygmaiobacter	0.011125	0	0	0.12	0.0869257	0.0389362	0.110167
108	Bacteria;p__Firmicutes;c__Clostridia;o__Oscillospirales;f__Ruminococcaceae;g__Ruminococcaceae	1.07913	0.208455	0.482546	0.76	0.00344484	0.000285888	0.0485234	0.449672
109	Bacteria;p__Firmicutes;c__Clostridia;o__Oscillospirales;f__Ruminococcaceae;g__Ruminococcus	4.73939	2.80283	3.88053	1	0.0743879	0.012874	0.212992	0.179163
110	Bacteria;p__Firmicutes;c__Clostridia;o__Oscillospirales;f__Ruminococcaceae;g__UBA1819	0.0145979	0.0291983	0.0592341	0.52	0.600324	0.451785	0.171391	0.232502
111	Bacteria;p__Firmicutes;c__Clostridia;o__Oscillospirales;f__Ruminococcaceae;g__[Eubacterium]_siraeum_group	0.703458	0	0	0.4	1.62176e-05	3.19322e-05	0.00112273
112	Bacteria;p__Firmicutes;c__Clostridia;o__Oscillospirales;f__UCG-010;g__UCG-010	0.171289	0.0226169	0.0221907	0.6	0.000939556	0.000514368	0.00411292	0.33088
113	Bacteria;p__Firmicutes;c__Clostridia;o__Oscillospirales;f__[Clostridium]_methylpentosum_group;g__[Clostridium]_methylpentosum_group	0.00216457	0	0.0423548	0.2	0.00080255	0.18406	0.00433366	0.00108824
114	Bacteria;p__Firmicutes;c__Clostridia;o__Oscillospirales;f__[Eubacterium]_coprostanoligenes_group;g__[Eubacterium]_coprostanoligenes_group	1.49311	0.379403	1.02915	1	0.001038	0.000503988	0.0628932	0.00846435
115	Bacteria;p__Firmicutes;c__Clostridia;o__Peptococcales;f__Peptococcaceae;g__Peptococcus	0.0229908	0.0230611	0	0.24	0.075092	0.0565568	0.0400646	0.285804
116	Bacteria;p__Firmicutes;c__Clostridia;o__Peptostreptococcales-Tissierellales;f__Anaerovoracaceae;g__Anaerovorax	0.0279452	0.0112807	0	0.28	0.115181	0.0991981	0.0400646	0.175775
117	Bacteria;p__Firmicutes;c__Clostridia;o__Peptostreptococcales-Tissierellales;f__Anaerovoracaceae;g__Family_XIII_AD3011_group	0.0370898	0.0302947	0	0.44	0.103551	0.303227	0.0225638	0.0400646
118	Bacteria;p__Firmicutes;c__Clostridia;o__Peptostreptococcales-Tissierellales;f__Anaerovoracaceae;g__Family_XIII_UCG-001	0.0895932	0.00832942	0	0.4	0.000242738	0.000346554	0.00269456	0.285804
119	Bacteria;p__Firmicutes;c__Clostridia;o__Peptostreptococcales-Tissierellales;f__Anaerovoracaceae;g__[Eubacterium]_brachy_group	0.0183302	0	0.037028	0.36	0.0122467	0.00298598	0.205484	0.00556131
120	Bacteria;p__Firmicutes;c__Clostridia;o__Peptostreptococcales-Tissierellales;f__Anaerovoracaceae;g__[Eubacterium]_nodatum_group	0.0958081	0.121754	0.0651353	0.56	0.683057	0.333763	0.200694	0.373443
121	Bacteria;p__Firmicutes;c__Clostridia;o__Peptostreptococcales-Tissierellales;f__Peptostreptococcaceae;g__Clostridioides	0	0	0.234751	0.08	0.0155039		0.0246097	0.0246097
122	Bacteria;p__Firmicutes;c__Clostridia;o__Peptostreptococcales-Tissierellales;f__Peptostreptococcaceae;g__Filifactor	0	0.00496501	0	0.04	0.472367	0.18406		0.285804
123	Bacteria;p__Firmicutes;c__Clostridia;o__Peptostreptococcales-Tissierellales;f__Peptostreptococcaceae;g__Romboutsia	32.8619	10.7561	9.5045	1	0.00320095	0.00180526	0.00422921	0.475585
124	Bacteria;p__Firmicutes;c__Clostridia;o__Peptostreptococcales-Tissierellales;f__Peptostreptococcaceae;g__Terrisporobacter	0	1.01831	0.175208	0.44	0.00303434	0.00110627	0.00108824	0.161414
125	Bacteria;p__Firmicutes;c__Clostridia;o__Peptostreptococcales-Tissierellales;f__Peptostreptococcaceae;g__[Eubacterium]_yurii_group	0	0.00186188	0	0.04	0.472367	0.18406		0.285804
126	Bacteria;p__Firmicutes;c__Clostridia;o__Peptostreptococcales-Tissierellales;f__Peptostreptococcales-Tissierellales;g__Parvimonas	0	0.00434439	0	0.04	0.472367	0.18406		0.285804
127	Bacteria;p__Firmicutes;c__Incertae_Sedis;o__DTU014;f__DTU014;g__DTU014	0.00242169	0	0	0.04	0.472367	0.18406	0.285804
128	Bacteria;p__Firmicutes;c__Negativicutes;o__Veillonellales-Selenomonadales;f__Selenomonadaceae;g__Megamonas	0	0	0.0420614	0.04	0.135335		0.101546	0.101546
129	Bacteria;p__Firmicutes;c__Negativicutes;o__Veillonellales-Selenomonadales;f__Veillonellaceae;g__Veillonella	0	0.00186188	0.00472618	0.08	0.380349	0.18406	0.101546	0.302386
130	Bacteria;p__Fusobacteriota;c__Fusobacteriia;o__Fusobacteriales;f__Fusobacteriaceae;g__Fusobacterium	0	0.00868878	0	0.04	0.472367	0.18406		0.285804
131	Bacteria;p__Proteobacteria;c__Alphaproteobacteria;o__Caulobacterales;f__Caulobacteraceae;g__Caulobacter	0.00438669	0	0.00174927	0.12	0.334764	0.0840392	0.465119	0.101546
132	Bacteria;p__Proteobacteria;c__Alphaproteobacteria;o__Rhizobiales;f__Xanthobacteraceae;g__Bradyrhizobium	0	0.00124125	0	0.04	0.472367	0.18406		0.285804
133	Bacteria;p__Proteobacteria;c__Gammaproteobacteria;o__Burkholderiales;f__Burkholderiaceae;g__Lautropia	0	0	0.00189047	0.04	0.135335		0.101546	0.101546
134	Bacteria;p__Proteobacteria;c__Gammaproteobacteria;o__Burkholderiales;f__Hydrogenophilaceae;g__Hydrogenophilus	0	0	0.00111401	0.04	0.135335		0.101546	0.101546
135	Bacteria;p__Proteobacteria;c__Gammaproteobacteria;o__Burkholderiales;f__Methylophilaceae;g__Methylophilus	0.00249188	0	0	0.12	0.0869257	0.0389362	0.110167
136	Bacteria;p__Proteobacteria;c__Gammaproteobacteria;o__Burkholderiales;f__Sutterellaceae;g__Parasutterella	0.0517123	0.121631	0.12713	0.76	0.350491	0.15965	0.0787523	0.475498
137	Bacteria;p__Proteobacteria;c__Gammaproteobacteria;o__Enterobacterales;f__Enterobacteriaceae;g__Escherichia-Shigella	0.0968749	0.32536	1.35798	0.88	0.119493	0.0171131	0.163377	0.451218
138	Bacteria;p__Proteobacteria;c__Gammaproteobacteria;o__Pasteurellales;f__Pasteurellaceae;g__Actinobacillus	0	0.00124675	0	0.04	0.472367	0.18406		0.285804
139	Bacteria;p__Proteobacteria;c__Gammaproteobacteria;o__Pseudomonadales;f__Moraxellaceae;g__Acinetobacter	0	0.00257741	0	0.04	0.472367	0.18406		0.285804
140	Bacteria;p__Verrucomicrobiota;c__Verrucomicrobiae;o__Verrucomicrobiales;f__Akkermansiaceae;g__Akkermansia	3.15269	3.07675	8.24081	1	0.411098	0.395668	0.179163	0.0992247

## Sheet: Supplementary Table8
Supplementary Table 8. The LEfSe data about impact of microbiota in gastric tissue
Level	Level_name	Taxon	Compared group	Increased group	LDA	p-value			Level	Level_name	Taxon	Compared group	Increased group	LDA	p-value			Level	Level_name	Taxon	Compared group	Increased group	LDA	p-value
2	Phylum	Bacteria.p__Bacteroidota	NCD_G_vs_HFD_G	HFD_G	3.44692	0.00705072911042			2	Phylum	Bacteria.p__Firmicutes	NCD_G_vs_sHFD_G	NCD_G	3.88412	0.0143058784354			6	Genus	Bacteria.p__Firmicutes.c__Bacilli.o__Lactobacillales.f__Streptococcaceae.g__Lactococcus	HFD_G_vs_sHFD_G	sHFD_G	3.12676	0.00264534516359
2	Phylum	Bacteria.p__Proteobacteria	NCD_G_vs_HFD_G	HFD_G	3.56506	0.00109083517613			2	Phylum	Bacteria.p__Cyanobacteria	NCD_G_vs_sHFD_G	sHFD_G	3.15647	0.00328861430385			6	Genus	Bacteria.p__Firmicutes.c__Clostridia.o__Lachnospirales.f__Lachnospiraceae.g__Anaerostipes	HFD_G_vs_sHFD_G	HFD_G	2.15284	0.0441907315575
2	Phylum	Bacteria.p__Actinobacteriota	NCD_G_vs_HFD_G	HFD_G	3.81731	0.00145086163336			2	Phylum	Bacteria.p__Actinobacteriota	NCD_G_vs_sHFD_G	sHFD_G	3.61012	0.00705072911042
2	Phylum	Bacteria.p__Firmicutes	NCD_G_vs_HFD_G	NCD_G	4.21701	0.00898067			2	Phylum	Bacteria.p__Deinococcota	NCD_G_vs_sHFD_G	sHFD_G	2.67125	0.0384339302368
3	Class	Bacteria.p__Actinobacteriota.c__Actinobacteria	NCD_G_vs_HFD_G	HFD_G	3.81032	0.0019177234281			2	Phylum	Bacteria.p__Proteobacteria	NCD_G_vs_sHFD_G	sHFD_G	3.46932	0.0373364159207
3	Class	Bacteria.p__Firmicutes.c__Negativicutes	NCD_G_vs_HFD_G	HFD_G	2.79037	0.00441482644749			3	Class	Bacteria.p__Deinococcota.c__Deinococci	NCD_G_vs_sHFD_G	sHFD_G	2.65124	0.0384339302368
3	Class	Bacteria.p__Actinobacteriota.c__Coriobacteriia	NCD_G_vs_HFD_G	HFD_G	2.68432	0.0305357966233			3	Class	Bacteria.p__Cyanobacteria.c__Cyanobacteriia	NCD_G_vs_sHFD_G	sHFD_G	3.14902	0.00328861430385
3	Class	Bacteria.p__Bacteroidota.c__Bacteroidia	NCD_G_vs_HFD_G	HFD_G	3.44692	0.00705072911042			3	Class	Bacteria.p__Actinobacteriota.c__Actinobacteria	NCD_G_vs_sHFD_G	sHFD_G	3.60785	0.00705072911042
3	Class	Bacteria.p__Proteobacteria.c__Alphaproteobacteria	NCD_G_vs_HFD_G	HFD_G	2.91417	0.0019177234281			3	Class	Bacteria.p__Proteobacteria.c__Gammaproteobacteria	NCD_G_vs_sHFD_G	sHFD_G	3.30689	0.0373364159207
3	Class	Bacteria.p__Proteobacteria.c__Gammaproteobacteria	NCD_G_vs_HFD_G	HFD_G	3.46003	0.00109083517613			4	Order	Bacteria.p__Cyanobacteria.c__Cyanobacteriia.o__Chloroplast	NCD_G_vs_sHFD_G	sHFD_G	3.14957	0.00328861430385
4	Order	Bacteria.p__Proteobacteria.c__Gammaproteobacteria.o__Burkholderiales	NCD_G_vs_HFD_G	HFD_G	3.12446	0.00886063400805			4	Order	Bacteria.p__Proteobacteria.c__Alphaproteobacteria.o__Sphingomonadales	NCD_G_vs_sHFD_G	sHFD_G	2.17138	0.00865911498229
4	Order	Bacteria.p__Proteobacteria.c__Alphaproteobacteria.o__Azospirillales	NCD_G_vs_HFD_G	HFD_G	2.47992	0.0120061338291			4	Order	Bacteria.p__Actinobacteriota.c__Actinobacteria.o__Frankiales	NCD_G_vs_sHFD_G	sHFD_G	2.18946	0.00166871415023
4	Order	Bacteria.p__Bacteroidota.c__Bacteroidia.o__Bacteroidales	NCD_G_vs_HFD_G	HFD_G	3.43474	0.00705072911042			4	Order	Bacteria.p__Actinobacteriota.c__Actinobacteria.o__Micrococcales	NCD_G_vs_sHFD_G	sHFD_G	3.15533	0.0274863361115
4	Order	Bacteria.p__Proteobacteria.c__Gammaproteobacteria.o__Pasteurellales	NCD_G_vs_HFD_G	HFD_G	2.90246	0.0151726399716			4	Order	Bacteria.p__Deinococcota.c__Deinococci.o__Deinococcales	NCD_G_vs_sHFD_G	sHFD_G	2.55928	0.0384339302368
4	Order	Bacteria.p__Actinobacteriota.c__Actinobacteria.o__Actinomycetales	NCD_G_vs_HFD_G	HFD_G	2.74708	0.00195835793202			4	Order	Bacteria.p__Proteobacteria.c__Gammaproteobacteria.o__Pasteurellales	NCD_G_vs_sHFD_G	sHFD_G	2.39823	0.0368788018411
4	Order	Bacteria.p__Actinobacteriota.c__Actinobacteria.o__Bifidobacteriales	NCD_G_vs_HFD_G	HFD_G	2.52421	0.0141272345722			4	Order	Bacteria.p__Firmicutes.c__Bacilli.o__Erysipelotrichales	NCD_G_vs_sHFD_G	NCD_G	3.92979	0.014219116014
4	Order	Bacteria.p__Actinobacteriota.c__Actinobacteria.o__Propionibacteriales	NCD_G_vs_HFD_G	HFD_G	3.47781	0.0019177234281			4	Order	Bacteria.p__Proteobacteria.c__Alphaproteobacteria.o__Rhizobiales	NCD_G_vs_sHFD_G	sHFD_G	2.27024	0.0281858021479
4	Order	Bacteria.p__Proteobacteria.c__Alphaproteobacteria.o__Caulobacterales	NCD_G_vs_HFD_G	HFD_G	2.63441	0.00424989164312			4	Order	Bacteria.p__Actinobacteriota.c__Actinobacteria.o__Actinomycetales	NCD_G_vs_sHFD_G	sHFD_G	2.61253	0.00124883098809
4	Order	Bacteria.p__Actinobacteriota.c__Actinobacteria.o__Micrococcales	NCD_G_vs_HFD_G	HFD_G	3.36701	0.00426672482218			4	Order	Bacteria.p__Proteobacteria.c__Gammaproteobacteria.o__Burkholderiales	NCD_G_vs_sHFD_G	sHFD_G	2.96179	0.0100453676544
4	Order	Bacteria.p__Firmicutes.c__Bacilli.o__Staphylococcales	NCD_G_vs_HFD_G	HFD_G	3.54266	0.0089806712419			4	Order	Bacteria.p__Actinobacteriota.c__Actinobacteria.o__Propionibacteriales	NCD_G_vs_sHFD_G	sHFD_G	3.14668	0.0373364159207
4	Order	Bacteria.p__Firmicutes.c__Clostridia.o__Lachnospirales	NCD_G_vs_HFD_G	HFD_G	3.46773	0.0089806712419			5	Family	Bacteria.p__Proteobacteria.c__Gammaproteobacteria.o__Burkholderiales.f__Comamonadaceae	NCD_G_vs_sHFD_G	sHFD_G	2.22509	0.0045086983649
4	Order	Bacteria.p__Actinobacteriota.c__Coriobacteriia.o__Coriobacteriales	NCD_G_vs_HFD_G	HFD_G	2.71803	0.0305357966233			5	Family	Bacteria.p__Bacteroidota.c__Bacteroidia.o__Bacteroidales.f__Marinifilaceae	NCD_G_vs_sHFD_G	sHFD_G	2.03285	0.0384339302368
4	Order	Bacteria.p__Proteobacteria.c__Gammaproteobacteria.o__Pseudomonadales	NCD_G_vs_HFD_G	HFD_G	2.73691	0.017892267613			5	Family	Bacteria.p__Actinobacteriota.c__Actinobacteria.o__Propionibacteriales.f__Propionibacteriaceae	NCD_G_vs_sHFD_G	sHFD_G	3.13849	0.0373364159207
4	Order	Bacteria.p__Firmicutes.c__Bacilli.o__Erysipelotrichales	NCD_G_vs_HFD_G	NCD_G	4.00396	0.00241034355557			5	Family	Bacteria.p__Proteobacteria.c__Alphaproteobacteria.o__Rhizobiales.f__Rhizobiales_Incertae_Sedis	NCD_G_vs_sHFD_G	sHFD_G	2.60356	0.0384339302368
4	Order	Bacteria.p__Firmicutes.c__Negativicutes.o__Veillonellales_Selenomonadales	NCD_G_vs_HFD_G	HFD_G	2.78912	0.00441482644749			5	Family	Bacteria.p__Proteobacteria.c__Gammaproteobacteria.o__Burkholderiales.f__Burkholderiaceae	NCD_G_vs_sHFD_G	sHFD_G	2.18142	0.00865911498229
4	Order	Bacteria.p__Firmicutes.c__Clostridia.o__Clostridia_vadinBB60_group	NCD_G_vs_HFD_G	HFD_G	2.74966	0.0380067971572			5	Family	Bacteria.p__Firmicutes.c__Bacilli.o__Lactobacillales.f__Streptococcaceae	NCD_G_vs_sHFD_G	sHFD_G	3.93533	0.00705072911042
5	Family	Bacteria.p__Firmicutes.c__Clostridia.o__Peptostreptococcales_Tissierellales.f__Peptostreptococcales_Tissierellales	NCD_G_vs_HFD_G	HFD_G	3.04928	0.0291579954429			5	Family	Bacteria.p__Actinobacteriota.c__Actinobacteria.o__Frankiales.f__Geodermatophilaceae	NCD_G_vs_sHFD_G	sHFD_G	2.20211	0.00863013930344
5	Family	Bacteria.p__Firmicutes.c__Bacilli.o__Staphylococcales.f__Staphylococcaceae	NCD_G_vs_HFD_G	HFD_G	3.53692	0.0089806712419			5	Family	Bacteria.p__Proteobacteria.c__Gammaproteobacteria.o__Burkholderiales.f__Neisseriaceae	NCD_G_vs_sHFD_G	sHFD_G	2.75512	0.00945247793533
5	Family	Bacteria.p__Firmicutes.c__Negativicutes.o__Veillonellales_Selenomonadales.f__Veillonellaceae	NCD_G_vs_HFD_G	HFD_G	2.64678	0.0156518666953			5	Family	Bacteria.p__Proteobacteria.c__Gammaproteobacteria.o__Burkholderiales.f__Rhodocyclaceae	NCD_G_vs_sHFD_G	sHFD_G	2.03399	0.0384339302368
5	Family	Bacteria.p__Proteobacteria.c__Gammaproteobacteria.o__Pseudomonadales.f__Moraxellaceae	NCD_G_vs_HFD_G	HFD_G	2.69827	0.00793604951171			5	Family	Bacteria.p__Proteobacteria.c__Gammaproteobacteria.o__Pasteurellales.f__Pasteurellaceae	NCD_G_vs_sHFD_G	sHFD_G	2.39916	0.0368788018411
5	Family	Bacteria.p__Firmicutes.c__Bacilli.o__Erysipelotrichales.f__Erysipelotrichaceae	NCD_G_vs_HFD_G	NCD_G	4.00423	0.00174647490962			5	Family	Bacteria.p__Cyanobacteria.c__Cyanobacteriia.o__Chloroplast.f__Chloroplast	NCD_G_vs_sHFD_G	sHFD_G	3.15088	0.00328861430385
5	Family	Bacteria.p__Proteobacteria.c__Gammaproteobacteria.o__Burkholderiales.f__Neisseriaceae	NCD_G_vs_HFD_G	HFD_G	2.94995	0.00509815979826			5	Family	Bacteria.p__Deinococcota.c__Deinococci.o__Deinococcales.f__Deinococcaceae	NCD_G_vs_sHFD_G	sHFD_G	2.57054	0.0384339302368
5	Family	Bacteria.p__Actinobacteriota.c__Actinobacteria.o__Actinomycetales.f__Actinomycetaceae	NCD_G_vs_HFD_G	HFD_G	2.74876	0.00195835793202			5	Family	Bacteria.p__Actinobacteriota.c__Actinobacteria.o__Actinomycetales.f__Actinomycetaceae	NCD_G_vs_sHFD_G	sHFD_G	2.6135	0.00124883098809
5	Family	Bacteria.p__Actinobacteriota.c__Actinobacteria.o__Bifidobacteriales.f__Bifidobacteriaceae	NCD_G_vs_HFD_G	HFD_G	2.50109	0.0141272345722			5	Family	Bacteria.p__Actinobacteriota.c__Actinobacteria.o__Micrococcales.f__Micrococcaceae	NCD_G_vs_sHFD_G	sHFD_G	3.14461	0.0274863361115
5	Family	Bacteria.p__Actinobacteriota.c__Actinobacteria.o__Micrococcales.f__Micrococcaceae	NCD_G_vs_HFD_G	HFD_G	3.32911	0.00426672482218			5	Family	Bacteria.p__Proteobacteria.c__Alphaproteobacteria.o__Sphingomonadales.f__Sphingomonadaceae	NCD_G_vs_sHFD_G	sHFD_G	2.17153	0.00865911498229
5	Family	Bacteria.p__Actinobacteriota.c__Actinobacteria.o__Propionibacteriales.f__Propionibacteriaceae	NCD_G_vs_HFD_G	HFD_G	3.47952	0.0019177234281			5	Family	Bacteria.p__Firmicutes.c__Bacilli.o__Erysipelotrichales.f__Erysipelotrichaceae	NCD_G_vs_sHFD_G	NCD_G	3.9317	0.014219116014
5	Family	Bacteria.p__Proteobacteria.c__Alphaproteobacteria.o__Caulobacterales.f__Caulobacteraceae	NCD_G_vs_HFD_G	HFD_G	2.63184	0.0041996212353			6	Genus	Bacteria.p__Actinobacteriota.c__Actinobacteria.o__Propionibacteriales.f__Propionibacteriaceae.g__Cutibacterium	NCD_G_vs_sHFD_G	sHFD_G	3.1471	0.0373364159207
5	Family	Bacteria.p__Firmicutes.c__Clostridia.o__Peptostreptococcales_Tissierellales.f__Anaerovoracaceae	NCD_G_vs_HFD_G	HFD_G	2.4021	0.00845578393461			6	Genus	Bacteria.p__Actinobacteriota.c__Actinobacteria.o__Frankiales.f__Geodermatophilaceae.g__Blastococcus	NCD_G_vs_sHFD_G	sHFD_G	2.19282	0.00863013930344
5	Family	Bacteria.p__Firmicutes.c__Bacilli.o__Lactobacillales.f__Streptococcaceae	NCD_G_vs_HFD_G	HFD_G	3.77516	0.00109083517613			6	Genus	Bacteria.p__Actinobacteriota.c__Actinobacteria.o__Actinomycetales.f__Actinomycetaceae.g__Actinomyces	NCD_G_vs_sHFD_G	sHFD_G	2.62043	0.00124883098809
5	Family	Bacteria.p__Firmicutes.c__Clostridia.o__Lachnospirales.f__Lachnospiraceae	NCD_G_vs_HFD_G	HFD_G	3.47001	0.0089806712419			6	Genus	Bacteria.p__Firmicutes.c__Bacilli.o__Lactobacillales.f__Streptococcaceae.g__Streptococcus	NCD_G_vs_sHFD_G	sHFD_G	3.86036	0.0101123339213
5	Family	Bacteria.p__Proteobacteria.c__Alphaproteobacteria.o__Azospirillales.f__Azospirillaceae	NCD_G_vs_HFD_G	HFD_G	2.47514	0.0120061338291			6	Genus	Bacteria.p__Proteobacteria.c__Alphaproteobacteria.o__Rhizobiales.f__Rhizobiales_Incertae_Sedis.g__Phreatobacter	NCD_G_vs_sHFD_G	sHFD_G	2.33034	0.0384339302368
5	Family	Bacteria.p__Firmicutes.c__Bacilli.o__Lactobacillales.f__Carnobacteriaceae	NCD_G_vs_HFD_G	HFD_G	2.45362	0.0248133884021			6	Genus	Bacteria.p__Deinococcota.c__Deinococci.o__Deinococcales.f__Deinococcaceae.g__Deinococcus	NCD_G_vs_sHFD_G	sHFD_G	2.70197	0.0384339302368
5	Family	Bacteria.p__Firmicutes.c__Clostridia.o__Clostridia_vadinBB60_group.f__Clostridia_vadinBB60_group	NCD_G_vs_HFD_G	HFD_G	2.77144	0.0380067971572			6	Genus	Bacteria.p__Firmicutes.c__Bacilli.o__Lactobacillales.f__Streptococcaceae.g__Lactococcus	NCD_G_vs_sHFD_G	sHFD_G	3.16005	0.0283869561878
5	Family	Bacteria.p__Bacteroidota.c__Bacteroidia.o__Bacteroidales.f__Bacteroidaceae	NCD_G_vs_HFD_G	HFD_G	3.33793	0.00032741385866			6	Genus	Bacteria.p__Actinobacteriota.c__Actinobacteria.o__Micrococcales.f__Micrococcaceae.g__Rothia	NCD_G_vs_sHFD_G	sHFD_G	3.12988	0.0274863361115
5	Family	Bacteria.p__Proteobacteria.c__Gammaproteobacteria.o__Pasteurellales.f__Pasteurellaceae	NCD_G_vs_HFD_G	HFD_G	2.9038	0.0151726399716			6	Genus	Bacteria.p__Proteobacteria.c__Gammaproteobacteria.o__Burkholderiales.f__Burkholderiaceae.g__Lautropia	NCD_G_vs_sHFD_G	sHFD_G	2.13042	0.00446004093971
6	Genus	Bacteria.p__Firmicutes.c__Bacilli.o__Erysipelotrichales.f__Erysipelotrichaceae.g__Turicibacter	NCD_G_vs_HFD_G	NCD_G	4.00664	0.00174647490962			6	Genus	Bacteria.p__Proteobacteria.c__Gammaproteobacteria.o__Pasteurellales.f__Pasteurellaceae.g__Haemophilus	NCD_G_vs_sHFD_G	sHFD_G	2.39723	0.0281858021479
6	Genus	Bacteria.p__Actinobacteriota.c__Actinobacteria.o__Corynebacteriales.f__Corynebacteriaceae.g__Corynebacterium	NCD_G_vs_HFD_G	HFD_G	2.5191	0.0141272345722			6	Genus	Bacteria.p__Firmicutes.c__Clostridia.o__Lachnospirales.f__Lachnospiraceae.g__Lachnospiraceae_NK4A136_group	NCD_G_vs_sHFD_G	sHFD_G	2.48225	0.0388671038124
6	Genus	Bacteria.p__Proteobacteria.c__Gammaproteobacteria.o__Pasteurellales.f__Pasteurellaceae.g__Haemophilus	NCD_G_vs_HFD_G	HFD_G	2.88893	0.0471068326309			6	Genus	Bacteria.p__Proteobacteria.c__Gammaproteobacteria.o__Burkholderiales.f__Neisseriaceae.g__Neisseria	NCD_G_vs_sHFD_G	sHFD_G	2.553	0.00607173434383
6	Genus	Bacteria.p__Bacteroidota.c__Bacteroidia.o__Bacteroidales.f__Tannerellaceae.g__Parabacteroides	NCD_G_vs_HFD_G	HFD_G	2.66359	0.0475847875941			6	Genus	Bacteria.p__Actinobacteriota.c__Actinobacteria.o__Corynebacteriales.f__Corynebacteriaceae.g__Corynebacterium	NCD_G_vs_sHFD_G	sHFD_G	2.55566	0.00865911498229
6	Genus	Bacteria.p__Firmicutes.c__Clostridia.o__Lachnospirales.f__Lachnospiraceae.g__Anaerostipes	NCD_G_vs_HFD_G	HFD_G	2.59966	0.000960791917729			6	Genus	Bacteria.p__Firmicutes.c__Clostridia.o__Peptostreptococcales_Tissierellales.f__Peptostreptococcaceae.g__Terrisporobacter	NCD_G_vs_sHFD_G	sHFD_G	2.0086	0.0384339302368
6	Genus	Bacteria.p__Firmicutes.c__Clostridia.o__Peptostreptococcales_Tissierellales.f__Peptostreptococcaceae.g__Romboutsia	NCD_G_vs_HFD_G	NCD_G	4.18002	0.0337629775534			6	Genus	Bacteria.p__Actinobacteriota.c__Coriobacteriia.o__Coriobacteriales.f__Atopobiaceae.g__Atopobium	NCD_G_vs_sHFD_G	sHFD_G	2.12559	0.0384339302368
6	Genus	Bacteria.p__Firmicutes.c__Clostridia.o__Lachnospirales.f__Lachnospiraceae.g__Blautia	NCD_G_vs_HFD_G	HFD_G	2.96435	0.00424989164312			6	Genus	Bacteria.p__Cyanobacteria.c__Cyanobacteriia.o__Chloroplast.f__Chloroplast.g__Chloroplast	NCD_G_vs_sHFD_G	sHFD_G	3.15607	0.00328861430385
6	Genus	Bacteria.p__Firmicutes.c__Clostridia.o__Lachnospirales.f__Lachnospiraceae.g__Lachnospiraceae_NK4A136_group	NCD_G_vs_HFD_G	HFD_G	2.64948	0.0219898124352			6	Genus	Bacteria.p__Proteobacteria.c__Alphaproteobacteria.o__Rhizobiales.f__Rhizobiaceae.g__Allorhizobium_Neorhizobium_Pararhizobium_Rhizobium	NCD_G_vs_sHFD_G	sHFD_G	2.02308	0.0384339302368
6	Genus	Bacteria.p__Proteobacteria.c__Alphaproteobacteria.o__Azospirillales.f__Azospirillaceae.g__Niveispirillum	NCD_G_vs_HFD_G	HFD_G	2.49045	0.00943995108274			6	Genus	Bacteria.p__Firmicutes.c__Negativicutes.o__Veillonellales_Selenomonadales.f__Veillonellaceae.g__Veillonella	NCD_G_vs_sHFD_G	sHFD_G	2.4997	0.0107109275663
6	Genus	Bacteria.p__Actinobacteriota.c__Actinobacteria.o__Micrococcales.f__Micrococcaceae.g__Kocuria	NCD_G_vs_HFD_G	HFD_G	2.43862	0.0220557804776			6	Genus	Bacteria.p__Proteobacteria.c__Alphaproteobacteria.o__Sphingomonadales.f__Sphingomonadaceae.g__Sphingomonas	NCD_G_vs_sHFD_G	sHFD_G	2.14014	0.00166871415023
6	Genus	Bacteria.p__Firmicutes.c__Bacilli.o__Lactobacillales.f__Streptococcaceae.g__Streptococcus	NCD_G_vs_HFD_G	HFD_G	3.78521	0.000815039911827			6	Genus	Bacteria.p__Proteobacteria.c__Alphaproteobacteria.o__Caulobacterales.f__Caulobacteraceae.g__Brevundimonas	NCD_G_vs_sHFD_G	sHFD_G	2.46873	0.0384339302368
6	Genus	Bacteria.p__Proteobacteria.c__Gammaproteobacteria.o__Pseudomonadales.f__Moraxellaceae.g__Enhydrobacter	NCD_G_vs_HFD_G	HFD_G	2.51473	0.0305357966233			6	Genus	Bacteria.p__Firmicutes.c__Bacilli.o__Erysipelotrichales.f__Erysipelatoclostridiaceae.g__Erysipelatoclostridiaceae	NCD_G_vs_sHFD_G	sHFD_G	2.61471	0.0384339302368
6	Genus	Bacteria.p__Actinobacteriota.c__Actinobacteria.o__Propionibacteriales.f__Propionibacteriaceae.g__Cutibacterium	NCD_G_vs_HFD_G	HFD_G	3.51039	0.0019177234281			6	Genus	Bacteria.p__Firmicutes.c__Clostridia.o__Oscillospirales.f__Ruminococcaceae.g__Faecalibacterium	NCD_G_vs_sHFD_G	sHFD_G	2.16823	0.00166871415023
6	Genus	Bacteria.p__Firmicutes.c__Bacilli.o__Staphylococcales.f__Staphylococcaceae.g__Staphylococcus	NCD_G_vs_HFD_G	HFD_G	3.54933	0.0089806712419			6	Genus	Bacteria.p__Firmicutes.c__Bacilli.o__Erysipelotrichales.f__Erysipelotrichaceae.g__Turicibacter	NCD_G_vs_sHFD_G	NCD_G	3.93346	0.014219116014
6	Genus	Bacteria.p__Actinobacteriota.c__Actinobacteria.o__Actinomycetales.f__Actinomycetaceae.g__Actinomyces	NCD_G_vs_HFD_G	HFD_G	2.75968	0.00195835793202
6	Genus	Bacteria.p__Firmicutes.c__Clostridia.o__Lachnospirales.f__Lachnospiraceae.g___Ruminococcus__gnavus_group	NCD_G_vs_HFD_G	HFD_G	2.62945	0.0382973955217
6	Genus	Bacteria.p__Proteobacteria.c__Gammaproteobacteria.o__Burkholderiales.f__Neisseriaceae.g__Neisseria	NCD_G_vs_HFD_G	HFD_G	2.83965	0.00546534753437
6	Genus	Bacteria.p__Actinobacteriota.c__Actinobacteria.o__Micrococcales.f__Micrococcaceae.g__Rothia	NCD_G_vs_HFD_G	HFD_G	3.30444	0.00426672482218
6	Genus	Bacteria.p__Firmicutes.c__Negativicutes.o__Veillonellales_Selenomonadales.f__Veillonellaceae.g__Veillonella	NCD_G_vs_HFD_G	HFD_G	2.59058	0.0124226150884
6	Genus	Bacteria.p__Actinobacteriota.c__Actinobacteria.o__Bifidobacteriales.f__Bifidobacteriaceae.g__Bifidobacterium	NCD_G_vs_HFD_G	HFD_G	2.50491	0.0141272345722
6	Genus	Bacteria.p__Firmicutes.c__Clostridia.o__Clostridia_vadinBB60_group.f__Clostridia_vadinBB60_group.g__Clostridia_vadinBB60_group	NCD_G_vs_HFD_G	HFD_G	2.69795	0.0380067971572
6	Genus	Bacteria.p__Bacteroidota.c__Bacteroidia.o__Bacteroidales.f__Bacteroidaceae.g__Bacteroides	NCD_G_vs_HFD_G	HFD_G	3.35447	0.00032741385866

## Sheet: Supplementary Table 9
Supplementary Table 9. The LEfSe data about impact of microbiota in fecal
Level	Level_name	Taxon	Compared group	Increased group	LDA	p-value			Level	Level_name	Taxon	Compared group	Increased group	LDA	p-value			Level	Level_name	Taxon	Compared group	Increased group	LDA	p-value
2	Phylum	Bacteria.p__Proteobacteria	NCD_F_vs_HFD_F	HFD_F	2.22512	0.010165201892			2	Phylum	Bacteria.p__Bacteroidota	NCD_F_vs_sHFD_F	sHFD_F	3.15824	0.00407520009152			2	Phylum	Bacteria.p__Bacteroidota	HFD_F_vs_sHFD_F	sHFD_F	3.0381	0.0274863361115
2	Phylum	Bacteria.p__Actinobacteriota	NCD_F_vs_HFD_F	HFD_F	3.10846	0.000880743190742			2	Phylum	Bacteria.p__Firmicutes	NCD_F_vs_sHFD_F	NCD_F	3.87786	0.00902343881808			3	Class	Bacteria.p__Actinobacteriota.c__Coriobacteriia	HFD_F_vs_sHFD_F	HFD_F	2.12371	0.0371667385839
3	Class	Bacteria.p__Proteobacteria.c__Gammaproteobacteria	NCD_F_vs_HFD_F	HFD_F	2.24245	0.00515895757072			2	Phylum	Bacteria.p__Proteobacteria	NCD_F_vs_sHFD_F	sHFD_F	2.81158	0.0264533990881			3	Class	Bacteria.p__Bacteroidota.c__Bacteroidia	HFD_F_vs_sHFD_F	sHFD_F	3.0381	0.0274863361115
3	Class	Bacteria.p__Actinobacteriota.c__Actinobacteria	NCD_F_vs_HFD_F	HFD_F	3.09595	0.000506541484692			2	Phylum	Bacteria.p__Actinobacteriota	NCD_F_vs_sHFD_F	sHFD_F	3.09431	0.00407520009152			4	Order	Bacteria.p__Actinobacteriota.c__Coriobacteriia.o__Coriobacteriales	HFD_F_vs_sHFD_F	HFD_F	2.13253	0.0371667385839
3	Class	Bacteria.p__Firmicutes.c__Clostridia	NCD_F_vs_HFD_F	HFD_F	3.72498	0.00319709944793			3	Class	Bacteria.p__Firmicutes.c__Negativicutes	NCD_F_vs_sHFD_F	sHFD_F	2.79088	0.0152024158781			4	Order	Bacteria.p__Firmicutes.c__Clostridia.o__Christensenellales	HFD_F_vs_sHFD_F	HFD_F	2.84737	0.0199644533052
3	Class	Bacteria.p__Firmicutes.c__Bacilli	NCD_F_vs_HFD_F	NCD_F	3.80896	0.000157052284231			3	Class	Bacteria.p__Actinobacteriota.c__Actinobacteria	NCD_F_vs_sHFD_F	sHFD_F	3.10647	0.00407520009152			4	Order	Bacteria.p__Bacteroidota.c__Bacteroidia.o__Bacteroidales	HFD_F_vs_sHFD_F	sHFD_F	3.03814	0.0274863361115
4	Order	Bacteria.p__Firmicutes.c__Clostridia.o__Clostridiales	NCD_F_vs_HFD_F	HFD_F	3.45806	0.0319518018077			3	Class	Bacteria.p__Bacteroidota.c__Bacteroidia	NCD_F_vs_sHFD_F	sHFD_F	3.14687	0.00407520009152			5	Family	Bacteria.p__Firmicutes.c__Clostridia.o__Christensenellales.f__Christensenellaceae	HFD_F_vs_sHFD_F	HFD_F	2.84743	0.0199644533052
4	Order	Bacteria.p__Firmicutes.c__Clostridia.o__Clostridia_UCG_014	NCD_F_vs_HFD_F	NCD_F	2.52547	0.00650170237308			3	Class	Bacteria.p__Proteobacteria.c__Gammaproteobacteria	NCD_F_vs_sHFD_F	sHFD_F	2.83125	0.0187709723339			5	Family	Bacteria.p__Firmicutes.c__Bacilli.o__Lactobacillales.f__Lactobacillaceae	HFD_F_vs_sHFD_F	sHFD_F	3.22961	0.0143058784354
4	Order	Bacteria.p__Proteobacteria.c__Gammaproteobacteria.o__Enterobacterales	NCD_F_vs_HFD_F	HFD_F	2.15308	0.0191099222068			4	Order	Bacteria.p__Bacteroidota.c__Bacteroidia.o__Bacteroidales	NCD_F_vs_sHFD_F	sHFD_F	3.17511	0.00407520009152			5	Family	Bacteria.p__Firmicutes.c__Clostridia.o__Oscillospirales.f___Clostridium__methylpentosum_group	HFD_F_vs_sHFD_F	sHFD_F	2.10089	0.00166871415023
4	Order	Bacteria.p__Actinobacteriota.c__Actinobacteria.o__Micrococcales	NCD_F_vs_HFD_F	HFD_F	2.84291	0.000506541484692			4	Order	Bacteria.p__Firmicutes.c__Negativicutes.o__Veillonellales_Selenomonadales	NCD_F_vs_sHFD_F	sHFD_F	2.91638	0.0152024158781			5	Family	Bacteria.p__Firmicutes.c__Clostridia.o__Oscillospirales.f__Ethanoligenenaceae	HFD_F_vs_sHFD_F	sHFD_F	2.17535	0.00224782011033
4	Order	Bacteria.p__Firmicutes.c__Clostridia.o__Peptostreptococcales_Tissierellales	NCD_F_vs_HFD_F	NCD_F	3.9256	0.00407199421773			4	Order	Bacteria.p__Firmicutes.c__Clostridia.o__Clostridia_UCG_014	NCD_F_vs_sHFD_F	NCD_F	2.69591	0.00407520009152			5	Family	Bacteria.p__Firmicutes.c__Bacilli.o__Lactobacillales.f__Enterococcaceae	HFD_F_vs_sHFD_F	sHFD_F	2.79806	0.00481087711834
4	Order	Bacteria.p__Firmicutes.c__Clostridia.o__Eubacteriales	NCD_F_vs_HFD_F	NCD_F	2.57233	0.0130020484133			4	Order	Bacteria.p__Actinobacteriota.c__Actinobacteria.o__Micrococcales	NCD_F_vs_sHFD_F	sHFD_F	3.11259	0.00407520009152			5	Family	Bacteria.p__Firmicutes.c__Clostridia.o__Lachnospirales.f__Defluviitaleaceae	HFD_F_vs_sHFD_F	HFD_F	2.27833	0.0222376955801
4	Order	Bacteria.p__Firmicutes.c__Clostridia.o__Lachnospirales	NCD_F_vs_HFD_F	HFD_F	4.20482	0.00115204509814			4	Order	Bacteria.p__Firmicutes.c__Clostridia.o__Lachnospirales	NCD_F_vs_sHFD_F	sHFD_F	4.01759	0.0367138563627			5	Family	Bacteria.p__Actinobacteriota.c__Coriobacteriia.o__Coriobacteriales.f__Atopobiaceae	HFD_F_vs_sHFD_F	HFD_F	2.33491	0.00607173434383
4	Order	Bacteria.p__Firmicutes.c__Clostridia.o__Monoglobales	NCD_F_vs_HFD_F	NCD_F	2.76345	0.000174192709506			4	Order	Bacteria.p__Firmicutes.c__Clostridia.o__Monoglobales	NCD_F_vs_sHFD_F	NCD_F	2.72704	0.00593107553385			5	Family	Bacteria.p__Firmicutes.c__Clostridia.o__Oscillospirales.f___Eubacterium__coprostanoligenes_group	HFD_F_vs_sHFD_F	sHFD_F	2.47493	0.0143058784354
4	Order	Bacteria.p__Firmicutes.c__Bacilli.o__Lactobacillales	NCD_F_vs_HFD_F	NCD_F	3.58768	0.00149887333715			4	Order	Bacteria.p__Proteobacteria.c__Gammaproteobacteria.o__Enterobacterales	NCD_F_vs_sHFD_F	sHFD_F	2.81067	0.0499812376264			6	Genus	Bacteria.p__Firmicutes.c__Clostridia.o__Christensenellales.f__Christensenellaceae.g__Christensenellaceae_R_7_group	HFD_F_vs_sHFD_F	HFD_F	2.91595	0.0199644533052
4	Order	Bacteria.p__Firmicutes.c__Bacilli.o__Erysipelotrichales	NCD_F_vs_HFD_F	NCD_F	3.41782	0.00515895757072			5	Family	Bacteria.p__Proteobacteria.c__Gammaproteobacteria.o__Enterobacterales.f__Enterobacteriaceae	NCD_F_vs_sHFD_F	sHFD_F	2.79228	0.0499812376264			6	Genus	Bacteria.p__Firmicutes.c__Clostridia.o__Peptostreptococcales_Tissierellales.f__Peptostreptococcaceae.g__Clostridioides	HFD_F_vs_sHFD_F	sHFD_F	2.13375	0.0384339302368
4	Order	Bacteria.p__Firmicutes.c__Clostridia.o__Oscillospirales	NCD_F_vs_HFD_F	NCD_F	3.66099	0.010165201892			5	Family	Bacteria.p__Actinobacteriota.c__Coriobacteriia.o__Coriobacteriales.f__Atopobiaceae	NCD_F_vs_sHFD_F	NCD_F	2.26165	0.0474183717981			6	Genus	Bacteria.p__Firmicutes.c__Clostridia.o__Lachnospirales.f__Lachnospiraceae.g__Eisenbergiella	HFD_F_vs_sHFD_F	sHFD_F	2.05612	0.00863013930344
5	Family	Bacteria.p__Firmicutes.c__Bacilli.o__Lactobacillales.f__Lactobacillaceae	NCD_F_vs_HFD_F	NCD_F	3.63717	0.000285118083632			5	Family	Bacteria.p__Firmicutes.c__Clostridia.o__Oscillospirales.f___Clostridium__methylpentosum_group	NCD_F_vs_sHFD_F	sHFD_F	2.55681	0.00109650535495			6	Genus	Bacteria.p__Bacteroidota.c__Bacteroidia.o__Bacteroidales.f__Tannerellaceae.g__Tannerellaceae	HFD_F_vs_sHFD_F	sHFD_F	2.43846	0.00863013930344
5	Family	Bacteria.p__Firmicutes.c__Clostridia.o__Lachnospirales.f__Lachnospiraceae	NCD_F_vs_HFD_F	HFD_F	4.20485	0.00115204509814			5	Family	Bacteria.p__Firmicutes.c__Clostridia.o__Lachnospirales.f__Defluviitaleaceae	NCD_F_vs_sHFD_F	NCD_F	2.32464	0.0360438375853			6	Genus	Bacteria.p__Firmicutes.c__Clostridia.o__Oscillospirales.f__Oscillospiraceae.g__UCG_003	HFD_F_vs_sHFD_F	sHFD_F	2.18916	0.0410174427455
5	Family	Bacteria.p__Firmicutes.c__Clostridia.o__Oscillospirales.f___Eubacterium__coprostanoligenes_group	NCD_F_vs_HFD_F	NCD_F	2.69354	0.000880743190742			5	Family	Bacteria.p__Firmicutes.c__Bacilli.o__Lactobacillales.f__Enterococcaceae	NCD_F_vs_sHFD_F	sHFD_F	2.77223	0.00700094198945			6	Genus	Bacteria.p__Firmicutes.c__Bacilli.o__Lactobacillales.f__Lactobacillaceae.g__Lactobacillus	HFD_F_vs_sHFD_F	sHFD_F	3.26308	0.0143058784354
5	Family	Bacteria.p__Firmicutes.c__Clostridia.o__Oscillospirales.f__UCG_010	NCD_F_vs_HFD_F	NCD_F	2.12204	0.000896423153474			5	Family	Bacteria.p__Bacteroidota.c__Bacteroidia.o__Bacteroidales.f__Bacteroidaceae	NCD_F_vs_sHFD_F	sHFD_F	2.95907	0.0183496214051			6	Genus	Bacteria.p__Firmicutes.c__Bacilli.o__Lactobacillales.f__Enterococcaceae.g__Enterococcus	HFD_F_vs_sHFD_F	sHFD_F	2.82749	0.00481087711834
5	Family	Bacteria.p__Firmicutes.c__Clostridia.o__Clostridia_UCG_014.f__Clostridia_UCG_014	NCD_F_vs_HFD_F	NCD_F	2.52547	0.00650170237308			5	Family	Bacteria.p__Firmicutes.c__Clostridia.o__Clostridia_UCG_014.f__Clostridia_UCG_014	NCD_F_vs_sHFD_F	NCD_F	2.69762	0.00407520009152			6	Genus	Bacteria.p__Firmicutes.c__Clostridia.o__Lachnospirales.f__Defluviitaleaceae.g__Defluviitaleaceae_UCG_011	HFD_F_vs_sHFD_F	HFD_F	2.25329	0.0222376955801
5	Family	Bacteria.p__Firmicutes.c__Bacilli.o__Lactobacillales.f__Streptococcaceae	NCD_F_vs_HFD_F	HFD_F	2.67236	0.00013987585077			5	Family	Bacteria.p__Firmicutes.c__Clostridia.o__Lachnospirales.f__Lachnospiraceae	NCD_F_vs_sHFD_F	sHFD_F	4.0232	0.0367138563627			6	Genus	Bacteria.p__Firmicutes.c__Clostridia.o__Oscillospirales.f__Oscillospiraceae.g__Colidextribacter	HFD_F_vs_sHFD_F	sHFD_F	2.58113	0.0366589337778
5	Family	Bacteria.p__Firmicutes.c__Bacilli.o__Lactobacillales.f__Enterococcaceae	NCD_F_vs_HFD_F	HFD_F	2.29189	0.0124480627641			5	Family	Bacteria.p__Firmicutes.c__Clostridia.o__Monoglobales.f__Monoglobaceae	NCD_F_vs_sHFD_F	NCD_F	2.72718	0.00593107553385			6	Genus	Bacteria.p__Firmicutes.c__Clostridia.o__Peptostreptococcales_Tissierellales.f__Anaerovoracaceae.g___Eubacterium__brachy_group	HFD_F_vs_sHFD_F	sHFD_F	2.18561	0.00863013930344
5	Family	Bacteria.p__Firmicutes.c__Bacilli.o__Erysipelotrichales.f__Erysipelotrichaceae	NCD_F_vs_HFD_F	NCD_F	3.43132	0.00318564907989			5	Family	Bacteria.p__Firmicutes.c__Clostridia.o__Oscillospirales.f__Butyricicoccaceae	NCD_F_vs_sHFD_F	NCD_F	2.64037	0.00394414491981			6	Genus	Bacteria.p__Firmicutes.c__Clostridia.o__Oscillospirales.f___Eubacterium__coprostanoligenes_group.g___Eubacterium__coprostanoligenes_group	HFD_F_vs_sHFD_F	sHFD_F	2.5061	0.0143058784354
5	Family	Bacteria.p__Firmicutes.c__Clostridia.o__Oscillospirales.f__Oscillospiraceae	NCD_F_vs_HFD_F	NCD_F	3.26837	0.0493661947519			5	Family	Bacteria.p__Actinobacteriota.c__Actinobacteria.o__Micrococcales.f__Micrococcaceae	NCD_F_vs_sHFD_F	sHFD_F	3.09128	0.00407520009152			6	Genus	Bacteria.p__Firmicutes.c__Clostridia.o__Oscillospirales.f___Clostridium__methylpentosum_group.g___Clostridium__methylpentosum_group	HFD_F_vs_sHFD_F	sHFD_F	2.07127	0.00166871415023
5	Family	Bacteria.p__Firmicutes.c__Clostridia.o__Peptostreptococcales_Tissierellales.f__Peptostreptococcaceae	NCD_F_vs_HFD_F	NCD_F	3.92461	0.00407199421773			5	Family	Bacteria.p__Firmicutes.c__Clostridia.o__Oscillospirales.f__Ethanoligenenaceae	NCD_F_vs_sHFD_F	sHFD_F	2.10995	0.00462280674244
5	Family	Bacteria.p__Firmicutes.c__Clostridia.o__Monoglobales.f__Monoglobaceae	NCD_F_vs_HFD_F	NCD_F	2.76398	0.000174192709506			5	Family	Bacteria.p__Firmicutes.c__Clostridia.o__Oscillospirales.f__UCG_010	NCD_F_vs_sHFD_F	NCD_F	2.25523	0.00593107553385
5	Family	Bacteria.p__Actinobacteriota.c__Actinobacteria.o__Micrococcales.f__Micrococcaceae	NCD_F_vs_HFD_F	HFD_F	2.84078	0.000506541484692			5	Family	Bacteria.p__Firmicutes.c__Bacilli.o__Lactobacillales.f__Streptococcaceae	NCD_F_vs_sHFD_F	sHFD_F	3.23302	0.00344469363307
5	Family	Bacteria.p__Firmicutes.c__Clostridia.o__Eubacteriales.f__Anaerofustaceae	NCD_F_vs_HFD_F	NCD_F	2.57279	0.0130020484133			6	Genus	Bacteria.p__Firmicutes.c__Clostridia.o__Lachnospirales.f__Lachnospiraceae.g___Ruminococcus__gauvreauii_group	NCD_F_vs_sHFD_F	sHFD_F	3.11423	0.00713245909123
5	Family	Bacteria.p__Firmicutes.c__Clostridia.o__Clostridiales.f__Clostridiaceae	NCD_F_vs_HFD_F	HFD_F	3.45809	0.0319518018077			6	Genus	Bacteria.p__Actinobacteriota.c__Actinobacteria.o__Micrococcales.f__Micrococcaceae.g__Rothia	NCD_F_vs_sHFD_F	sHFD_F	3.12947	0.00407520009152
5	Family	Bacteria.p__Actinobacteriota.c__Coriobacteriia.o__Coriobacteriales.f__Atopobiaceae	NCD_F_vs_HFD_F	HFD_F	2.30252	0.00179092024899			6	Genus	Bacteria.p__Firmicutes.c__Bacilli.o__Lactobacillales.f__Streptococcaceae.g__Lactococcus	NCD_F_vs_sHFD_F	sHFD_F	3.19826	0.000626277817685
5	Family	Bacteria.p__Proteobacteria.c__Gammaproteobacteria.o__Enterobacterales.f__Enterobacteriaceae	NCD_F_vs_HFD_F	HFD_F	2.15309	0.0191099222068			6	Genus	Bacteria.p__Firmicutes.c__Clostridia.o__Lachnospirales.f__Lachnospiraceae.g__Lachnospiraceae_ND3007_group	NCD_F_vs_sHFD_F	NCD_F	2.61178	0.0276704279631
5	Family	Bacteria.p__Firmicutes.c__Clostridia.o__Oscillospirales.f__Butyricicoccaceae	NCD_F_vs_HFD_F	NCD_F	2.69197	0.00020076188159			6	Genus	Bacteria.p__Firmicutes.c__Clostridia.o__Oscillospirales.f__Ruminococcaceae.g___Eubacterium__siraeum_group	NCD_F_vs_sHFD_F	NCD_F	2.53334	0.00783543280325
5	Family	Bacteria.p__Firmicutes.c__Clostridia.o__Oscillospirales.f__Ruminococcaceae	NCD_F_vs_HFD_F	NCD_F	3.23225	0.00515895757072			6	Genus	Bacteria.p__Firmicutes.c__Bacilli.o__Erysipelotrichales.f__Erysipelotrichaceae.g__Turicibacter	NCD_F_vs_sHFD_F	NCD_F	3.48426	0.0187709723339
6	Genus	Bacteria.p__Firmicutes.c__Clostridia.o__Oscillospirales.f__Butyricicoccaceae.g__Butyricicoccus	NCD_F_vs_HFD_F	NCD_F	2.50422	0.00012794526508			6	Genus	Bacteria.p__Firmicutes.c__Clostridia.o__Oscillospirales.f__Ruminococcaceae.g__Ruminococcaceae	NCD_F_vs_sHFD_F	NCD_F	2.73161	0.00877904538771
6	Genus	Bacteria.p__Firmicutes.c__Clostridia.o__Oscillospirales.f__Ruminococcaceae.g__Ruminococcus	NCD_F_vs_HFD_F	NCD_F	2.98265	0.0233422020129			6	Genus	Bacteria.p__Firmicutes.c__Clostridia.o__Oscillospirales.f__Ruminococcaceae.g__Incertae_Sedis	NCD_F_vs_sHFD_F	NCD_F	2.26568	0.0264533990881
6	Genus	Bacteria.p__Firmicutes.c__Bacilli.o__Lactobacillales.f__Streptococcaceae.g__Lactococcus	NCD_F_vs_HFD_F	HFD_F	2.42227	0.000196436726212			6	Genus	Bacteria.p__Firmicutes.c__Clostridia.o__Christensenellales.f__Christensenellaceae.g__Christensenellaceae_R_7_group	NCD_F_vs_sHFD_F	NCD_F	2.75696	0.0264533990881
6	Genus	Bacteria.p__Firmicutes.c__Clostridia.o__Lachnospirales.f__Lachnospiraceae.g___Ruminococcus__gauvreauii_group	NCD_F_vs_HFD_F	HFD_F	2.67671	0.00214621474603			6	Genus	Bacteria.p__Firmicutes.c__Clostridia.o__Lachnospirales.f__Lachnospiraceae.g__Lachnospiraceae_NK4A136_group	NCD_F_vs_sHFD_F	NCD_F	3.19256	0.00407520009152
6	Genus	Bacteria.p__Firmicutes.c__Clostridia.o__Peptostreptococcales_Tissierellales.f__Anaerovoracaceae.g___Eubacterium__brachy_group	NCD_F_vs_HFD_F	NCD_F	2.46331	0.00517529476257			6	Genus	Bacteria.p__Firmicutes.c__Clostridia.o__Lachnospirales.f__Lachnospiraceae.g__Lachnospiraceae_UCG_006	NCD_F_vs_sHFD_F	NCD_F	2.31192	0.00877904538771
6	Genus	Bacteria.p__Firmicutes.c__Clostridia.o__Lachnospirales.f__Lachnospiraceae.g___Bacteroides__pectinophilus_group	NCD_F_vs_HFD_F	NCD_F	2.09442	0.00517529476257			6	Genus	Bacteria.p__Firmicutes.c__Clostridia.o__Oscillospirales.f__Oscillospiraceae.g__Flavonifractor	NCD_F_vs_sHFD_F	sHFD_F	2.31865	0.000227607498433
6	Genus	Bacteria.p__Firmicutes.c__Clostridia.o__Lachnospirales.f__Lachnospiraceae.g__Lachnospiraceae_ND3007_group	NCD_F_vs_HFD_F	NCD_F	2.65948	0.00490278009392			6	Genus	Bacteria.p__Firmicutes.c__Clostridia.o__Lachnospirales.f__Lachnospiraceae.g__Tuzzerella	NCD_F_vs_sHFD_F	NCD_F	2.05115	0.0474183717981
6	Genus	Bacteria.p__Firmicutes.c__Clostridia.o__Lachnospirales.f__Lachnospiraceae.g___Eubacterium__ventriosum_group	NCD_F_vs_HFD_F	NCD_F	2.1655	0.00425974542526			6	Genus	Bacteria.p__Firmicutes.c__Clostridia.o__Peptostreptococcales_Tissierellales.f__Anaerovoracaceae.g__Family_XIII_UCG_001	NCD_F_vs_sHFD_F	NCD_F	2.49129	0.0152192417431
6	Genus	Bacteria.p__Firmicutes.c__Clostridia.o__Lachnospirales.f__Lachnospiraceae.g__Lachnospiraceae_UCG_006	NCD_F_vs_HFD_F	NCD_F	2.28292	0.000241913184064			6	Genus	Bacteria.p__Firmicutes.c__Clostridia.o__Lachnospirales.f__Lachnospiraceae.g__Lachnospiraceae_UCG_001	NCD_F_vs_sHFD_F	NCD_F	2.25879	0.00783543280325
6	Genus	Bacteria.p__Firmicutes.c__Clostridia.o__Lachnospirales.f__Lachnospiraceae.g___Eubacterium__xylanophilum_group	NCD_F_vs_HFD_F	NCD_F	2.95211	0.00149887333715			6	Genus	Bacteria.p__Firmicutes.c__Clostridia.o__Monoglobales.f__Monoglobaceae.g__Monoglobus	NCD_F_vs_sHFD_F	NCD_F	2.79367	0.00593107553385
6	Genus	Bacteria.p__Actinobacteriota.c__Actinobacteria.o__Micrococcales.f__Micrococcaceae.g__Rothia	NCD_F_vs_HFD_F	HFD_F	2.8845	0.000506541484692			6	Genus	Bacteria.p__Firmicutes.c__Clostridia.o__Oscillospirales.f___Clostridium__methylpentosum_group.g___Clostridium__methylpentosum_group	NCD_F_vs_sHFD_F	sHFD_F	2.47525	0.00109650535495
6	Genus	Bacteria.p__Firmicutes.c__Clostridia.o__Eubacteriales.f__Anaerofustaceae.g__Anaerofustis	NCD_F_vs_HFD_F	NCD_F	2.52857	0.0130020484133			6	Genus	Bacteria.p__Firmicutes.c__Clostridia.o__Lachnospirales.f__Lachnospiraceae.g__Frisingicoccus	NCD_F_vs_sHFD_F	sHFD_F	2.25706	0.00611178433374
6	Genus	Bacteria.p__Firmicutes.c__Bacilli.o__Erysipelotrichales.f__Erysipelotrichaceae.g__Faecalitalea	NCD_F_vs_HFD_F	HFD_F	2.12902	0.0211010572811			6	Genus	Bacteria.p__Firmicutes.c__Clostridia.o__Lachnospirales.f__Lachnospiraceae.g__Tyzzerella	NCD_F_vs_sHFD_F	NCD_F	2.27079	0.00783543280325
6	Genus	Bacteria.p__Firmicutes.c__Clostridia.o__Lachnospirales.f__Lachnospiraceae.g__Lachnospiraceae_UCG_001	NCD_F_vs_HFD_F	NCD_F	2.27564	5.38074195606e-05			6	Genus	Bacteria.p__Firmicutes.c__Clostridia.o__Oscillospirales.f__UCG_010.g__UCG_010	NCD_F_vs_sHFD_F	NCD_F	2.24779	0.00593107553385
6	Genus	Bacteria.p__Firmicutes.c__Clostridia.o__Peptostreptococcales_Tissierellales.f__Anaerovoracaceae.g__Family_XIII_UCG_001	NCD_F_vs_HFD_F	NCD_F	2.35206	0.000597656710984			6	Genus	Bacteria.p__Firmicutes.c__Clostridia.o__Clostridia_UCG_014.f__Clostridia_UCG_014.g__Clostridia_UCG_014	NCD_F_vs_sHFD_F	NCD_F	2.75379	0.00407520009152
6	Genus	Bacteria.p__Firmicutes.c__Clostridia.o__Oscillospirales.f__Ruminococcaceae.g__Incertae_Sedis	NCD_F_vs_HFD_F	NCD_F	2.25823	0.00249690891514			6	Genus	Bacteria.p__Firmicutes.c__Bacilli.o__Lactobacillales.f__Streptococcaceae.g__Streptococcus	NCD_F_vs_sHFD_F	sHFD_F	2.4235	0.00344469363307
6	Genus	Bacteria.p__Firmicutes.c__Clostridia.o__Oscillospirales.f__Ruminococcaceae.g__Ruminococcaceae	NCD_F_vs_HFD_F	NCD_F	2.63375	0.00049672932437			6	Genus	Bacteria.p__Bacteroidota.c__Bacteroidia.o__Bacteroidales.f__Bacteroidaceae.g__Bacteroides	NCD_F_vs_sHFD_F	sHFD_F	3.03939	0.0183496214051
6	Genus	Bacteria.p__Firmicutes.c__Bacilli.o__Erysipelotrichales.f__Erysipelotrichaceae.g__Turicibacter	NCD_F_vs_HFD_F	NCD_F	3.49166	0.00049672932437			6	Genus	Bacteria.p__Firmicutes.c__Clostridia.o__Lachnospirales.f__Defluviitaleaceae.g__Defluviitaleaceae_UCG_011	NCD_F_vs_sHFD_F	NCD_F	2.27544	0.0360438375853
6	Genus	Bacteria.p__Firmicutes.c__Clostridia.o__Lachnospirales.f__Lachnospiraceae.g__Lachnospira	NCD_F_vs_HFD_F	NCD_F	2.39249	0.0305704576329			6	Genus	Bacteria.p__Firmicutes.c__Bacilli.o__Lactobacillales.f__Enterococcaceae.g__Enterococcus	NCD_F_vs_sHFD_F	sHFD_F	2.81503	0.00700094198945
6	Genus	Bacteria.p__Firmicutes.c__Clostridia.o__Lachnospirales.f__Lachnospiraceae.g__Frisingicoccus	NCD_F_vs_HFD_F	HFD_F	2.04915	0.0210854710353			6	Genus	Bacteria.p__Firmicutes.c__Clostridia.o__Oscillospirales.f__Butyricicoccaceae.g__Butyricicoccus	NCD_F_vs_sHFD_F	NCD_F	2.4713	0.00783543280325
6	Genus	Bacteria.p__Firmicutes.c__Clostridia.o__Lachnospirales.f__Lachnospiraceae.g__Tyzzerella	NCD_F_vs_HFD_F	NCD_F	2.14582	5.38074195606e-05			6	Genus	Bacteria.p__Firmicutes.c__Clostridia.o__Peptostreptococcales_Tissierellales.f__Peptostreptococcaceae.g__Clostridioides	NCD_F_vs_sHFD_F	sHFD_F	2.2483	0.0152024158781
6	Genus	Bacteria.p__Firmicutes.c__Clostridia.o__Oscillospirales.f__UCG_010.g__UCG_010	NCD_F_vs_HFD_F	NCD_F	2.12238	0.000896423153474			6	Genus	Bacteria.p__Proteobacteria.c__Gammaproteobacteria.o__Enterobacterales.f__Enterobacteriaceae.g__Escherichia_Shigella	NCD_F_vs_sHFD_F	sHFD_F	2.82159	0.0499812376264
6	Genus	Bacteria.p__Firmicutes.c__Clostridia.o__Lachnospirales.f__Lachnospiraceae.g__Blautia	NCD_F_vs_HFD_F	HFD_F	4.20378	0.000285118083632			6	Genus	Bacteria.p__Firmicutes.c__Bacilli.o__Erysipelotrichales.f__Erysipelotrichaceae.g___Clostridium__innocuum_group	NCD_F_vs_sHFD_F	sHFD_F	2.11272	0.0152024158781
6	Genus	Bacteria.p__Firmicutes.c__Clostridia.o__Oscillospirales.f__Oscillospiraceae.g__Oscillibacter	NCD_F_vs_HFD_F	NCD_F	2.24941	0.00218176800301			6	Genus	Bacteria.p__Firmicutes.c__Clostridia.o__Lachnospirales.f__Lachnospiraceae.g__Lachnospiraceae_NC2004_group	NCD_F_vs_sHFD_F	NCD_F	2.0554	0.0493673217691
6	Genus	Bacteria.p__Firmicutes.c__Clostridia.o__Clostridia_UCG_014.f__Clostridia_UCG_014.g__Clostridia_UCG_014	NCD_F_vs_HFD_F	NCD_F	2.58475	0.00650170237308			6	Genus	Bacteria.p__Firmicutes.c__Clostridia.o__Oscillospirales.f__Oscillospiraceae.g__Papillibacter	NCD_F_vs_sHFD_F	NCD_F	2.32005	0.0276704279631
6	Genus	Bacteria.p__Actinobacteriota.c__Coriobacteriia.o__Coriobacteriales.f__Eggerthellaceae.g__Enterorhabdus	NCD_F_vs_HFD_F	NCD_F	2.06232	0.0260253495772			6	Genus	Bacteria.p__Firmicutes.c__Clostridia.o__Oscillospirales.f__Oscillospiraceae.g__UCG_003	NCD_F_vs_sHFD_F	NCD_F	2.16007	0.0360438375853
6	Genus	Bacteria.p__Firmicutes.c__Clostridia.o__Lachnospirales.f__Lachnospiraceae.g__Lachnospiraceae_UCG_010	NCD_F_vs_HFD_F	HFD_F	2.26436	0.00190625739739			6	Genus	Bacteria.p__Firmicutes.c__Clostridia.o__Oscillospirales.f__Oscillospiraceae.g__NK4A214_group	NCD_F_vs_sHFD_F	NCD_F	2.32071	0.00407520009152
6	Genus	Bacteria.p__Firmicutes.c__Clostridia.o__Oscillospirales.f__Oscillospiraceae.g__Colidextribacter	NCD_F_vs_HFD_F	NCD_F	2.31967	0.0409452218668			6	Genus	Bacteria.p__Firmicutes.c__Clostridia.o__Peptostreptococcales_Tissierellales.f__Peptostreptococcaceae.g__Romboutsia	NCD_F_vs_sHFD_F	NCD_F	3.99442	0.0264533990881
6	Genus	Bacteria.p__Firmicutes.c__Bacilli.o__Lactobacillales.f__Streptococcaceae.g__Streptococcus	NCD_F_vs_HFD_F	HFD_F	2.46791	0.00179092024899			6	Genus	Bacteria.p__Firmicutes.c__Clostridia.o__Lachnospirales.f__Lachnospiraceae.g___Eubacterium__ventriosum_group	NCD_F_vs_sHFD_F	NCD_F	2.33699	0.0276704279631
6	Genus	Bacteria.p__Firmicutes.c__Clostridia.o__Peptostreptococcales_Tissierellales.f__Peptostreptococcaceae.g__Terrisporobacter	NCD_F_vs_HFD_F	HFD_F	2.77384	0.00190625739739			6	Genus	Bacteria.p__Firmicutes.c__Clostridia.o__Lachnospirales.f__Lachnospiraceae.g__Blautia	NCD_F_vs_sHFD_F	sHFD_F	4.07193	0.00407520009152
6	Genus	Bacteria.p__Firmicutes.c__Bacilli.o__Erysipelotrichales.f__Erysipelatoclostridiaceae.g__Erysipelatoclostridium	NCD_F_vs_HFD_F	HFD_F	2.39938	0.00012794526508			6	Genus	Bacteria.p__Firmicutes.c__Clostridia.o__Lachnospirales.f__Lachnospiraceae.g___Ruminococcus__torques_group	NCD_F_vs_sHFD_F	sHFD_F	3.114	0.00301230545075
6	Genus	Bacteria.p__Firmicutes.c__Bacilli.o__Lactobacillales.f__Enterococcaceae.g__Enterococcus	NCD_F_vs_HFD_F	HFD_F	2.24636	0.00995810588184
6	Genus	Bacteria.p__Firmicutes.c__Clostridia.o__Oscillospirales.f__Ruminococcaceae.g___Eubacterium__siraeum_group	NCD_F_vs_HFD_F	NCD_F	2.5453	5.38074195606e-05
6	Genus	Bacteria.p__Proteobacteria.c__Gammaproteobacteria.o__Enterobacterales.f__Enterobacteriaceae.g__Escherichia_Shigella	NCD_F_vs_HFD_F	HFD_F	2.14996	0.031145570791
6	Genus	Bacteria.p__Firmicutes.c__Clostridia.o__Lachnospirales.f__Lachnospiraceae.g___Ruminococcus__gnavus_group	NCD_F_vs_HFD_F	HFD_F	2.23008	0.0305704576329
6	Genus	Bacteria.p__Firmicutes.c__Clostridia.o__Oscillospirales.f__Oscillospiraceae.g__Papillibacter	NCD_F_vs_HFD_F	NCD_F	2.0494	0.016411893451
6	Genus	Bacteria.p__Firmicutes.c__Bacilli.o__Lactobacillales.f__Lactobacillaceae.g__Lactobacillus	NCD_F_vs_HFD_F	NCD_F	3.6968	0.000285118083632
6	Genus	Bacteria.p__Firmicutes.c__Clostridia.o__Oscillospirales.f__Oscillospiraceae.g__UCG_003	NCD_F_vs_HFD_F	NCD_F	2.06744	0.000802570418872
6	Genus	Bacteria.p__Firmicutes.c__Clostridia.o__Clostridiales.f__Clostridiaceae.g__Clostridium_sensu_stricto_1	NCD_F_vs_HFD_F	HFD_F	3.4937	0.0319518018077
6	Genus	Bacteria.p__Firmicutes.c__Bacilli.o__Erysipelotrichales.f__Erysipelatoclostridiaceae.g__Candidatus_Stoquefichus	NCD_F_vs_HFD_F	HFD_F	2.08076	0.00517529476257
6	Genus	Bacteria.p__Firmicutes.c__Clostridia.o__Oscillospirales.f__Oscillospiraceae.g__NK4A214_group	NCD_F_vs_HFD_F	NCD_F	2.19259	0.00648159517171
6	Genus	Bacteria.p__Firmicutes.c__Clostridia.o__Peptostreptococcales_Tissierellales.f__Peptostreptococcaceae.g__Romboutsia	NCD_F_vs_HFD_F	NCD_F	4.00989	0.00319709944793
6	Genus	Bacteria.p__Firmicutes.c__Clostridia.o__Monoglobales.f__Monoglobaceae.g__Monoglobus	NCD_F_vs_HFD_F	NCD_F	2.83809	0.000174192709506
6	Genus	Bacteria.p__Bacteroidota.c__Bacteroidia.o__Bacteroidales.f__Tannerellaceae.g__Tannerellaceae	NCD_F_vs_HFD_F	NCD_F	2.39514	0.0130020484133
6	Genus	Bacteria.p__Firmicutes.c__Clostridia.o__Oscillospirales.f___Eubacterium__coprostanoligenes_group.g___Eubacterium__coprostanoligenes_group	NCD_F_vs_HFD_F	NCD_F	2.75061	0.000880743190742
6	Genus	Bacteria.p__Firmicutes.c__Clostridia.o__Lachnospirales.f__Lachnospiraceae.g___Ruminococcus__torques_group	NCD_F_vs_HFD_F	HFD_F	3.62506	0.000896423153474

## Sheet: Supplementary Table 10
Supplementary Table 10. Correlation analysis between clinical parameters that were significantly different between groups (p <0.05) and gut/fecal microbiome.
group	parameters	g__Blautia	g__Romboutsia	g__UCG-005	g__Lactobacillus	g__Akkermansia	g__Ruminococcus	g__Lachnospiraceae_NK4A136_group	g__[Ruminococcus]_torques_group	g__Clostridium_sensu_stricto_1	g__Turicibacter	f__Lachnospiraceae;g__uncultured	g__Marvinbryantia	g__Christensenellaceae_R-7_group	g__Rothia	f__Oscillospiraceae;g__uncultured	g__[Eubacterium]_xylanophilum_group	g__Bacteroides	g__Roseburia	g__Lachnoclostridium	g__Parabacteroides
NCD_F	Leptin	0.55*	-0.68*	-0.18	0.35	-0.45*	0.44*	0.39	0.46*	-0.18	0.23	0.14	0.33	0.2	-0.36	-0.44	0.63**	-0.01	0.02	-0.08	-0.63**
	GLU_AUC	-0.04	0.05	0.71***	-0.43	-0.08	-0.06	-0.37	0.17	-0.04	-0.44	0.01	0.31	0.13	0.29	0.3	-0.07	0.17	-0.35	-0.51*	0.11
	HDL	0.43	-0.19	-0.28	0	-0.18	0.38	0.19	0.27	0.17	0.34	-0.39	0.13	-0.07	-0.35	-0.36	0.49*	-0.61**	0.11	0.01	-0.21
	LDL	0.24	-0.18	-0.46*	0	-0.55*	0.15	0.52*	0.2	0.53*	0.77***	-0.13	-0.17	-0.31	-0.51	-0.54	0.67**	-0.4	0.43	0.08	-0.57**
HFD_F	Leptin	0.26	0.17	-0.45	-0.04	-0.15	-0.34	-0.33	0.33	0.42	0.42	-0.19	-0.69**	-0.56*	0.33	-0.4	-0.46	0.05	-0.19	-0.42	-0.3
	GLU_AUC	-0.1	-0.41	0.6**	0.13	0.37	0.26	0.24	-0.07	-0.53*	-0.73***	0.1	0.6**	0.69***	-0.03	0.2	0.3	0.09	0.09	0.58**	0.17
	HDL	0.25	0.3	-0.42	0.25	-0.7***	-0.2	-0.57*	0.52*	0.38	0.54*	-0.25	-0.77***	-0.39	0.29	-0.15	-0.16	-0.68**	-0.24	-0.01	-0.57*
	LDL	0.27	0.4	-0.68**	-0.06	-0.55*	-0.34	-0.52*	0.1	0.53*	0.21	-0.11	-0.74***	-0.62**	0.37	-0.24	-0.27	-0.46*	-0.27	-0.17	-0.55*
sHFD_F	Leptin	-0.01	0.02	-0.75*	0.79**	0.84**	0.53	-0.51	-0.26	-0.63	0.05	-0.35	0.15	-0.45	0.8**	-0.66*	-0.7*	0.9***	0.11	-0.58	-0.54
	GLU_AUC	0.62	0.48	-0.35	0.07	-0.67*	-0.91***	-0.47	0.56	0.21	0.28	0.5	-0.26	-0.62	0.21	-0.43	-0.31	0.07	0.15	-0.32	0.32
	HDL	-0.06	-0.51	-0.13	0.37	0.76*	0.54	0.19	-0.21	-0.88***	-0.42	-0.91***	-0.32	0.23	0.23	-0.2	-0.45	0.3	0.34	-0.48	-0.63
	LDL	-0.61	-0.45	0.88***	-0.65*	0.02	0.5	0.8**	-0.36	0.32	-0.28	-0.17	0.19	0.91***	-0.78**	0.9***	0.84**	-0.71*	-0.26	0.76**	0.12
#Gastric samples
group	parameters	g__Romboutsia	g__Lactobacillus	g__Turicibacter	g__Streptococcus	g__Staphylococcus	g__Cutibacterium	g__Rothia	g__Clostridium_sensu_stricto_1	g__Bacteroides	g__Blautia	g__Chloroplast	g__Treponema	g__Tannerella	g__Parvimonas	g__Enterococcus	g__Porphyromonas	g__Phocaeicola	g__Fusobacterium	g__Ruminococcus	g__Neisseria
NCD_G	Leptin	-0.15	0.51*	0	-0.28	-0.49*	-0.5*	0.63**	-0.29	-0.45	-0.1	-0.47*	-0.46*	-0.45*	-0.4	-0.06	-0.5*	-0.47*	-0.52*	-0.21	-0.44*
	GLU_AUC	-0.51*	-0.04	-0.63**	0.77***	0.75***	0.84***	0.26	-0.36	0.62**	0.48*	0.88***	0.74***	0.74***	0.72***	0.04	0.72***	0.73***	0.7***	0.47*	0.8***
	HDL	0.12	0.26	0.24	-0.52*	-0.59**	-0.67**	0.34	0.25	-0.64**	-0.27	-0.59**	-0.52*	-0.51*	-0.43	-0.25	-0.51*	-0.5*	-0.56**	-0.18	-0.54*
	LDL	0	0.25	0.33	-0.56*	-0.56*	-0.61**	0.12	0.33	-0.66**	-0.09	-0.53*	-0.44	-0.43	-0.3	-0.38	-0.46*	-0.43	-0.56**	0.03	-0.44*
HFD_G	Leptin	-0.39	-0.12	-0.29	-0.03	0.21	0.43	0	-0.18	0.08	0.01	0.02	0.1	0.27	0.09	-0.04	0.33	0.41	0.43	0.17	0.26
	GLU_AUC	0.18	0.14	0.28	0.22	0.09	-0.62**	0.26	0.13	0.22	0.06	0.36	-0.21	-0.44	-0.19	-0.23	-0.55*	-0.61**	-0.62**	0.14	-0.1
	HDL	-0.19	-0.43	-0.48*	0.1	-0.28	0.36	-0.11	-0.67**	-0.31	-0.26	-0.15	0.22	0.42	0.2	0.07	0.51*	0.53*	0.52*	-0.62**	0.03
	LDL	-0.21	-0.19	-0.32	0	0.49*	0.18	-0.21	-0.48*	-0.1	-0.15	0.39	0.17	0.19	0.17	0.21	0.16	0.12	0.06	-0.34	0.26
sHFD_G	Leptin	-0.37	0.12	-0.3	-0.45	0.62	0.63	-0.44	-0.31	0.66*	0.36	-0.26	0.84**	-0.01	0.77**	0.21	0.98***	0.83***	0.86**	0.63	0.96***
	GLU_AUC	0.11	0.8**	0.14	-0.47	0.33	0.27	-0.45	0.01	0.44	0.55	-0.62	-0.68*	0.25	-0.49	0.52	-0.18	-0.61	-0.58	0.36	-0.18
	HDL	-0.79**	-0.1	-0.79**	0.31	0.26	0.33	0.31	-0.71*	0.19	-0.06	0.48	0.63*	-0.2	0.58	-0.15	0.66*	0.64*	0.75*	0.11	0.66*
	LDL	0.23	-0.88***	0.15	0.75*	-0.78**	-0.73*	0.72*	0.28	-0.91***	-0.8**	0.75*	0.05	-0.21	-0.09	-0.66*	-0.56	-0.01	-0.08	-0.8**	-0.54
The black asterisk (*< 0.05; ** < 0.01; *** < 0.001) within the ellipses represents the p-value of the statistical test

[truncated: 5 more sheets: Supplementary Table 11, Supplementary Table 12, Supplementary Table 13, Supplementary Table 14, Supplementary Table 15]
